# Supplementary material for: Assessing Genetic Diversity for a Pre-Breeding Program in Piaractus mesopotamicus by SNPs and SSRs
Source: Genes (Basel). 2019 Aug 31;10(9):668. doi: 10.3390/genes10090668 (PMC6771149; doi:10.3390/genes10090668)
Supplement: Supplementary file 1 [file genes-10-00668-s001.zip]

Archive with 5 entries (5 files):
- TableS1.xlsx
- TableS2.xlsx
- TableS3.xlsx
- TableS4.xlsx
- TableS5.xlsx
