# Supplementary material for: Assessing Genetic Diversity for a Pre-Breeding Program in Piaractus mesopotamicus by SNPs and SSRs
Source: Genes (Basel). 2019 Aug 31;10(9):668. doi: 10.3390/genes10090668 (PMC6771149; doi:10.3390/genes10090668)
Supplement: Supplementary file 1 [file genes-10-00668-s001.zip › TableS1.xlsx]

## Sheet: Planilha1
Table S1: Genetic variability parameters of 8 SSR loci in pacu populations
		WILD								FF1								FF2								FF3
Locus		Na/Np	Ar	Hobs	Hexp	HW	FIS	Nulls		Na/Np	Ar	Hobs	Hexp	HW	FIS	Nulls		Na/Np	Ar	Hobs	Hexp	HW	FIS	Nulls		Na/Np	Ar	Hobs	Hexp	HW	FIS	Nulls
Pm1		5/0	4.40	0.412	0.406	0.281	-0.015	-0.001		4/0	3.40	0.450	0.377	1.000	-0.200	-0.119		7/1	6.14	0.591	0.706	0.087	0.166	0.092		5/0	4.89	0.700	0.750	0.847	0.068	0.025
Pm3		4/0	4.00	0.618	0.690	0.194	0.106	0.053		4/0	4.00	0.800	0.719	0.066	-0.116	-0.064		4/0	3.87	0.727	0.698	0.883	-0.043	-0.034		4/0	3.70	0.550	0.688	0.711	0.205	0.100
Pm4		3/0	2.60	0.206	0.192	1.000	-0.074	0.161		3/0	2.98	0.250	0.381	0.032	0.349	0.014		4/0	3.51	0.182	0.437	0.0004*	0.589	-0.026		3/0	2.70	0.200	0.529	0.004*	0.628	0.038
Pm5		4/0	2.73	0.118	0.142	0.089	0.172	-0.026		3/0	3.00	0.600	0.610	0.195	0.017	0.010		3/0	2.51	0.136	0.132	1.000	-0.033	0.399		3/0	2.70	0.300	0.337	0.581	0.113	-0.069
Pm6		2/0	2.00	0.471	0.421	0.683	-0.119	-0.046		2/0	2.00	0.750	0.512	0.068	-0.484	0.256		2/0	2.00	0.500	0.511	1.000	0.021	0.445		2/0	2.00	0.600	0.508	0.650	-0.188	0.447
Pm9		6/0	4.96	0.735	0.727	0.937	-0.012	-0.062		5/0	4.96	0.850	0.759	0.016	-0.123	-0.201		5/0	4.95	0.727	0.770	0.421	0.056	-0.001		5/0	4.67	0.500	0.526	0.503	0.050	-0.096
Pm11		5/1	3.69	0.353	0.336	0.750	-0.050	-0.012		4/0	3.40	0.350	0.377	0.686	0.073	-0.067		3/0	2.99	0.182	0.413	0.007	0.566	0.014		6/0	5.59	0.650	0.590	0.876	-0.105	0.001
Pm13		3/0	3.00	0.618	0.554	0.816	-0.118	-0.060		3/0	2.92	0.600	0.456	0.320	-0.326	-0.166		3/0	3.00	0.636	0.604	0.518	-0.056	-0.023		3/0	3.00	0.500	0.524	0.336	0.048	-0.014
		FF4								FF5								FF6								FF7
Locus		Na/Np	Ar	Hobs	Hexp	HW	FIS	Nulls		Na/Np	Ar	Hobs	Hexp	HW	FIS	Nulls		Na/Np	Ar	Hobs	Hexp	HW	FIS	Nulls		Na/Np	Ar	Hobs	Hexp	HW	FIS	Nulls
Pm1		4/0	3.82	0.824	0.642	0.076	-0.295	-0.158		4/0	3.82	0.706	0.597	0.487	-0.189	-0.098		4/0	4.00	0.429	0.651	0.050	0.350	0.210		5/0	4.96	0.720	0.724	0.790	0.006	0.003
Pm3		4/0	3.99	0.706	0.665	0.563	-0.064	-0.046		4/0	4.00	0.647	0.679	0.558	0.049	0.025		4/0	4.00	0.786	0.706	0.655	-0.117	-0.070		4/0	4.00	0.720	0.711	0.061	-0.013	-0.007
Pm4		5/1	4.77	0.353	0.636	0.029	0.453	-0.205		2/0	2.00	0.353	0.371	1.000	0.050	-0.021		3/0	3.00	0.143	0.521	0.002*	0.733	0.213		5/1	4.08	0.280	0.382	0.090	0.271	-0.119
Pm5		4/0	3.82	0.941	0.668	0.001*	-0.426	-0.002		3/0	2.65	0.118	0.116	1.000	-0.016	0.034		4/0	4.00	0.286	0.378	0.048	0.252	-0.032		4/0	3.53	0.600	0.492	0.208	-0.224	0.058
Pm6		2/0	2.00	0.235	0.371	0.177	0.373	0.274		2/0	2.00	0.412	0.508	0.624	0.194	0.010		2/0	2.00	0.286	0.508	0.132	0.447	0.575		3/0	2.00	0.360	0.458	0.377	0.217	0.124
Pm9		5/0	4.62	0.882	0.622	0.031	-0.437	0.209		4/0	4.00	0.706	0.647	0.476	-0.094	0.090		4/0	4.00	0.571	0.664	0.893	0.144	0.263		6/0	4.37	0.520	0.685	0.415	0.245	0.110
Pm11		5/0	4.80	0.706	0.697	0.154	-0.013	-0.200		5/0	4.77	0.471	0.487	0.107	0.034	-0.044		4/0	4.00	0.500	0.479	0.753	-0.046	0.060		6/0	5.89	0.680	0.774	0.257	0.124	0.132
Pm13		3/0	2.65	0.118	0.116	1.000	-0.016	-0.021		4/0	3.65	0.353	0.428	0.301	0.179	0.104		3/0	3.00	0.500	0.500	0.777	0.000	-0.041		3/0	2.98	0.360	0.347	0.674	-0.038	-0.011
