# Supplementary material for: Assessing Genetic Diversity for a Pre-Breeding Program in Piaractus mesopotamicus by SNPs and SSRs
Source: Genes (Basel). 2019 Aug 31;10(9):668. doi: 10.3390/genes10090668 (PMC6771149; doi:10.3390/genes10090668)
Supplement: Supplementary file 1 [file genes-10-00668-s001.zip › TableS2.xlsx]

## Sheet: Planilha1
Table S2: Genetic variability parameters of the 32 SNP loci in pacu populations
		WILD						FF1						FF2						FF3
Locus		MAF	Hobs	Hexp	HW	FIS		MAF	Hobs	Hexp	HW	FIS		MAF	Hobs	Hexp	HW	FIS		MAF	Hobs	Hexp	HW	FIS
1013_445		0.426	0.382	0.496	0.289	0.233		0.435	0.696	0.502	0.093	-0.397		0.192	0.385	0.323	1.000	-0.200		0.429	0.500	0.492	1.000	0.052
128_1801		0.118	0.059	0.211	0.001	0.723		0.044	0.087	0.085	1.000	-0.023		0.208	0.417	0.344	1.000	-0.222		0.000	0.000	0.000	0.000	0.000
1459_108		0.344	0.688	0.458	0.004	-0.512		0.326	0.652	0.449	0.050	-0.467		0.188	0.375	0.325	1.000	-0.167		0.350	0.632	0.478	0.327	-0.295
147_351		0.162	0.324	0.275	0.562	-0.179		0.326	0.652	0.449	0.050	-0.467		0.000	0.000	0.000	0.000	0.000		0.250	0.381	0.372	1.000	-0.068
178_243		0.162	0.324	0.275	0.562	-0.179		0.456	0.739	0.507	0.038	-0.472		0.000	0.000	0.000	0.000	0.000		0.432	0.619	0.508	0.662	-0.182
191_480		0.353	0.471	0.464	1.000	-0.015		0.413	0.217	0.496	0.010	0.567		0.292	0.417	0.431	1.000	0.035		0.364	0.524	0.470	0.650	-0.156
213_629		0.471	0.647	0.506	0.165	-0.285		0.413	0.565	0.496	0.670	-0.144		0.385	0.308	0.492	0.256	0.385		0.455	0.524	0.508	1.000	-0.077
238_1041		0.044	0.088	0.086	1.000	-0.031		0.478	0.435	0.510	0.676	0.151		0.000	0.000	0.000	0.000	0.000		0.023	0.048	0.048	No inf	No inf
239_1594		0.338	0.500	0.454	0.706	-0.102		0.196	0.304	0.322	1.000	0.055		0.423	0.385	0.508	0.574	0.250		0.454	0.571	0.502	1.000	-0.077
240_1549		0.206	0.294	0.332	0.599	0.115		0.217	0.435	0.348	0.538	-0.257		0.423	0.231	0.508	0.085	0.556		0.318	0.571	0.455	0.361	-0.235
260_818		0.471	0.706	0.506	0.036	-0.404		0.435	0.435	0.502	0.674	0.137		0.423	0.846	0.508	0.023	-0.714		0.386	0.571	0.483	0.387	-0.224
271_399		0.029	0.059	0.058	1.000	-0.015		0.304	0.609	0.433	0.063	-0.420		0.000	0.000	0.000	0.000	0.000		0.046	0.095	0.093	1.000	-0.024
30_132		0.176	0.235	0.295	0.249	0.205		0.239	0.217	0.372	0.071	0.421		0.500	0.385	0.520	0.578	0.268		0.114	0.143	0.215	0.224	0.344
348_245		0.485	0.500	0.507	1.000	0.014		0.196	0.391	0.322	0.544	-0.222		0.385	0.615	0.492	0.566	-0.263		0.295	0.381	0.418	1.000	0.041
379_275		0.265	0.412	0.395	1.000	-0.043		0.370	0.217	0.476	0.020	0.549		0.423	0.538	0.508	1.000	-0.063		0.204	0.286	0.316	1.000	0.045
391_875		0.426	0.618	0.496	0.177	-0.249		0.174	0.348	0.294	1.000	-0.189		0.458	0.583	0.518	1.000	-0.132		0.273	0.571	0.418	0.143	-0.355
417_302		0.191	0.324	0.314	1.000	-0.031		0.130	0.261	0.232	1.000	-0.128		0.269	0.385	0.409	1.000	0.062		0.204	0.333	0.345	1.000	0.045
41_428		0.235	0.412	0.365	0.647	-0.130		0.370	0.565	0.476	0.652	-0.192		0.417	0.167	0.507	0.029	0.681		0.400	0.474	0.491	1.000	-0.016
437_455		0.132	0.265	0.233	1.000	-0.138		0.044	0.000	0.085	0.022	1.000		0.000	0.000	0.000	0.000	0.000		0.000	0.000	0.000	0.000	0.000
43_831		0.309	0.382	0.433	0.686	0.119		0.196	0.304	0.322	1.000	0.055		0.250	0.500	0.391	0.529	-0.294		0.068	0.143	0.136	1.000	-0.050
455_315		0.368	0.500	0.472	1.000	-0.060		0.456	0.391	0.507	0.401	0.233		0.307	0.462	0.443	1.000	-0.043		0.386	0.571	0.483	0.387	-0.224
458_2209		0.044	0.088	0.086	1.000	-0.031		0.204	0.227	0.333	0.179	0.323		0.038	0.077	0.077	No inf	No inf		0.114	0.238	0.215	1.000	-0.105
470_159		0.353	0.471	0.464	1.000	-0.015		0.370	0.739	0.476	0.008	-0.571		0.375	0.417	0.489	1.000	0.154		0.225	0.421	0.341	0.528	-0.267
4_231		0.324	0.471	0.444	1.000	-0.060		0.391	0.435	0.487	0.676	0.109		0.462	0.769	0.517	0.112	-0.519		0.250	0.190	0.372	0.081	0.413
564_1273		0.273	0.485	0.403	0.383	-0.208		0.391	0.522	0.487	1.000	-0.073		0.208	0.417	0.344	1.000	-0.222		0.409	0.524	0.494	0.682	-0.105
579_153		0.235	0.471	0.365	0.152	-0.294		0.370	0.565	0.476	0.652	-0.192		0.307	0.308	0.443	0.508	0.314		0.136	0.190	0.251	0.324	0.250
585_507		0.485	0.324	0.507	0.043	0.365		0.429	0.286	0.502	0.074	0.436		0.333	0.333	0.464	0.518	0.290		0.227	0.429	0.345	0.538	-0.273
5_660		0.338	0.559	0.454	0.254	-0.234		0.250	0.409	0.384	1.000	-0.068		0.333	0.667	0.464	0.216	-0.468		0.295	0.286	0.418	0.311	0.258
627_936		0.397	0.382	0.486	0.285	0.216		0.087	0.174	0.162	1.000	-0.073		0.167	0.333	0.303	1.000	-0.111		0.139	0.235	0.214	1.000	-0.133
83_761		0.191	0.265	0.314	0.570	0.159		0.087	0.174	0.162	1.000	-0.073		0.000	0.000	0.000	0.000	0.000		0.023	0.048	0.048	No inf	No inf
857_201		0.279	0.324	0.409	0.233	0.211		0.130	0.261	0.232	1.000	-0.128		0.307	0.462	0.443	1.000	-0.044		0.341	0.476	0.455	1.000	-0.090
87_1726		0.176	0.294	0.295	1.000	0.003		0.196	0.304	0.322	1.000	0.055		0.458	0.417	0.518	0.594	0.203		0.454	0.476	0.511	0.684	0.106
		FF4						FF5						FF6						FF7
Locus		MAF	Hobs	Hexp	HW	FIS		MAF	Hobs	Hexp	HW	FIS		MAF	Hobs	Hexp	HW	FIS		MAF	Hobs	Hexp	HW	FIS
1013_445		0.464	0.357	0.516	0.316	0.316		0.361	0.500	0.475	1.000	-0.055		0.368	0.526	0.478	1.000	-0.104		0.269	0.385	0.401	1.000	0.042
128_1801		0.471	0.471	0.513	1.000	0.086		0.210	0.316	0.341	1.000	0.077		0.237	0.474	0.371	0.525	-0.285		0.080	0.160	0.150	1.000	-0.067
1459_108		0.294	0.588	0.428	0.241	-0.391		0.267	0.533	0.405	0.507	-0.333		0.318	0.636	0.455	0.479	-0.428		0.267	0.533	0.405	0.507	-0.333
147_351		0.441	0.882	0.508	0.003	-0.778		0.139	0.278	0.246	1.000	-0.133		0.132	0.263	0.235	1.000	-0.125		0.269	0.538	0.401	0.134	-0.351
178_243		0.324	0.529	0.451	0.608	-0.180		0.056	0.111	0.108	1.000	-0.030		0.132	0.263	0.235	1.000	-0.125		0.212	0.346	0.340	1.000	-0.018
191_480		0.029	0.059	0.059	No inf	No inf		0.237	0.368	0.371	1.000	0.008		0.421	0.526	0.501	1.000	-0.053		0.300	0.360	0.429	0.631	0.163
213_629		0.500	0.294	0.515	0.141	0.436		0.444	0.778	0.508	0.050	-0.556		0.368	0.526	0.478	1.000	-0.104		0.365	0.269	0.473	0.038	0.435
238_1041		0.471	0.706	0.513	0.162	-0.391		0.444	0.444	0.508	0.656	0.128		0.105	0.211	0.193	1.000	-0.091		0.269	0.462	0.401	0.631	-0.154
239_1594		0.265	0.529	0.401	0.276	-0.333		0.417	0.389	0.500	0.379	0.227		0.342	0.368	0.462	0.607	0.208		0.500	0.538	0.510	1.000	-0.057
240_1549		0.382	0.529	0.487	1.000	-0.091		0.361	0.722	0.475	0.039	-0.545		0.395	0.368	0.491	0.353	0.254		0.212	0.269	0.340	0.288	0.212
260_818		0.324	0.294	0.451	0.260	0.355		0.500	0.556	0.514	1.000	-0.083		0.263	0.421	0.398	1.000	-0.058		0.479	0.458	0.510	0.695	0.103
271_399		0.176	0.353	0.299	1.000	-0.185		0.111	0.222	0.203	1.000	-0.097		0.079	0.053	0.149	0.081	0.653		0.038	0.077	0.075	1.000	-0.020
30_132		0.235	0.471	0.371	0.520	-0.280		0.028	0.056	0.056	No inf	No inf		0.263	0.316	0.398	0.550	0.212		0.307	0.462	0.434	1.000	-0.064
348_245		0.118	0.235	0.214	1.000	-0.103		0.250	0.500	0.386	0.524	-0.308		0.290	0.579	0.422	0.253	-0.385		0.288	0.500	0.419	0.629	-0.199
379_275		0.382	0.529	0.487	1.000	-0.091		0.028	0.056	0.056	No inf	No inf		0.132	0.263	0.235	1.000	-0.125		0.231	0.385	0.362	1.000	-0.064
391_875		0.357	0.429	0.476	1.000	0.103		0.368	0.421	0.478	0.648	0.122		0.263	0.316	0.398	0.550	0.212		0.300	0.360	0.429	0.631	0.163
417_302		0.118	0.235	0.214	1.000	-0.103		0.167	0.222	0.286	0.390	0.227		0.237	0.263	0.371	0.235	0.297		0.077	0.154	0.145	1.000	-0.064
41_428		0.324	0.294	0.451	0.260	0.355		0.237	0.368	0.371	1.000	0.008		0.447	0.684	0.508	0.176	-0.360		0.260	0.440	0.393	1.000	-0.123
437_455		0.000	0.000	0.000	0.000	0.000		0.000	0.000	0.000	0.000	0.000		0.237	0.474	0.371	0.525	-0.286		0.140	0.280	0.246	1.000	-0.143
43_831		0.118	0.235	0.214	1.000	-0.103		0.132	0.263	0.235	1.000	-0.125		0.053	0.105	0.102	1.000	-0.029		0.100	0.200	0.184	1.000	-0.091
455_315		0.412	0.588	0.499	0.624	-0.185		0.250	0.389	0.386	1.000	-0.008		0.316	0.526	0.444	0.607	-0.192		0.307	0.385	0.434	0.653	0.117
458_2209		0.000	0.000	0.000	0.000	0.000		0.000	0.000	0.000	0.000	0.000		0.079	0.158	0.149	1.000	-0.058		0.019	0.038	0.038	No inf	No inf
470_159		0.206	0.412	0.337	1.000	-0.231		0.474	0.421	0.512	0.645	0.182		0.447	0.263	0.508	0.060	0.489		0.413	0.391	0.496	0.399	0.214
4_231		0.265	0.412	0.401	1.000	-0.028		0.222	0.444	0.356	0.529	-0.259		0.421	0.632	0.501	0.356	-0.271		0.481	0.500	0.509	1.000	0.018
564_1273		0.294	0.588	0.428	0.241	-0.391		0.395	0.579	0.491	0.633	-0.186		0.447	0.579	0.508	0.655	-0.144		0.479	0.292	0.510	0.046	0.433
579_153		0.500	0.647	0.515	0.358	-0.266		0.500	0.444	0.514	0.654	0.139		0.184	0.263	0.309	0.489	0.151		0.327	0.269	0.449	0.069	0.405
585_507		0.235	0.353	0.371	1.000	0.050		0.132	0.263	0.235	1.000	-0.125		0.290	0.579	0.422	0.253	-0.385		0.460	0.360	0.507	0.226	0.294
5_660		0.382	0.529	0.487	1.000	-0.091		0.263	0.421	0.398	1.000	-0.058		0.421	0.632	0.501	0.356	-0.271		0.480	0.400	0.509	0.422	0.218
627_936		0.147	0.294	0.258	1.000	-0.143		0.472	0.167	0.513	0.005	0.681		0.263	0.421	0.398	1.000	-0.058		0.360	0.480	0.470	1.000	-0.021
83_761		0.000	0.000	0.000	0.000	0.000		0.111	0.222	0.203	1.000	-0.097		0.053	0.105	0.102	1.000	-0.029		0.019	0.038	0.038	No inf	No inf
857_201		0.088	0.059	0.166	0.091	0.652		0.111	0.222	0.203	1.000	-0.097		0.447	0.579	0.508	0.655	-0.144		0.104	0.125	0.191	0.206	0.349
87_1726		0.000	0.000	0.000	0.000	0.000		0.421	0.421	0.501	0.643	0.163		0.290	0.368	0.422	0.607	0.131		0.240	0.480	0.372	0.276	-0.297
