# Supplementary material for: Assessing Genetic Diversity for a Pre-Breeding Program in Piaractus mesopotamicus by SNPs and SSRs
Source: Genes (Basel). 2019 Aug 31;10(9):668. doi: 10.3390/genes10090668 (PMC6771149; doi:10.3390/genes10090668)
Supplement: Supplementary file 1 [file genes-10-00668-s001.zip › TableS3.xlsx]

## Sheet: SNP
Table S3: Linkage disequilibrium (LD) between the molecular markers
Population	Locus 1	Locus 2
FF1	1013_445	147_351
FF1	260_818	391_875
FF1	379_275	43_831
FF1	191_480	458_2209
FF1	30_132	458_2209
FF1	627_936	83_761
FF1	191_480	87_1726
FF3	1013_445	213_629
FF4	391_875	41_428
FF5	239_1594	470_159
FF5	239_1594	564_1273
FF7	260_818	368_245
FF7	564_1273	579_153
FF7	1013_445	627_936
FF7	213_629	627_936
FF7	348_245	627_936
WILD	178_243	191_480
WILD	238_1041	458_2209
WILD	1013_445	87_1726
WILD	1013_445	585_507

## Sheet: SRR
Population	Locus 1	Locus 2
FF1	Pm1	Pm9
FF2	Pm3	Pm5
FF2	Pm3	Pm11
FF4	Pm1	Pm6
FF4	Pm3	Pm6
FF4	Pm3	Pm9
FF4	Pm4	Pm9
FF4	Pm6	Pm9
FF5	Pm3	Pm6
WILD	Pm3	Pm13
