# Supplementary material for: Assessing Genetic Diversity for a Pre-Breeding Program in Piaractus mesopotamicus by SNPs and SSRs
Source: Genes (Basel). 2019 Aug 31;10(9):668. doi: 10.3390/genes10090668 (PMC6771149; doi:10.3390/genes10090668)
Supplement: Supplementary file 1 [file genes-10-00668-s001.zip › TableS4.xlsx]

## Sheet: Pairwise relatednessCI95 SSR
Table S4: Kinship values (rxy) by Wang’s estimator of fish farms (FF1–FF7) in SSR and SNP datasets with confidence intervals (95%) of pairwise relatedness for each dyad
pop	CI95			pop	CI95			pop	CI95			pop	CI95			pop	CI95			pop	CI95			pop	CI95
1	25	975		2	25	975		3	25	975		4	25	975		5	25	975		6	25	975		7	25	975
0.6627	0.3248	0.9346		-0.177	-0.9087	0.6684		0.4566	0.1358	0.7532		-0.191	-0.7979	0.3965		-0.1297	-0.7828	0.4803		-0.0683	-0.8265	0.4672		0.4192	-0.0192	0.7456
-0.1299	-0.5555	0.5763		-0.8534	-1.7019	-0.1954		0.5369	0.1976	0.8458		-0.0765	-0.9007	0.5127		0.2438	0.0685	0.4999		0.2518	-0.4611	0.7032		-0.2326	-0.7713	0.368
0.3723	0.1293	0.684		-0.6119	-1.3379	0.1267		0.3065	0.1353	0.502		0.1547	-0.5298	0.589		-0.16	-0.8035	0.3666		-0.2914	-1.3113	0.3805		0.3338	-0.3759	0.8526
-0.3932	-1.3048	0.129		-0.6176	-1.2656	0.0563		0.2962	-0.2956	0.6898		-0.1116	-0.8792	0.4433		-0.0974	-0.8409	0.521		-0.3207	-1.102	0.4299		0.3488	0.1634	0.5814
-0.3531	-1.0445	0.3686		-0.4634	-0.9541	0.1103		-0.0402	-0.788	0.563		-0.0661	-0.929	0.4229		-0.283	-1.1564	0.1991		0.4277	-0.2942	1		0.1807	-0.4208	0.5913
-0.033	-0.5	0.365		-0.436	-0.9471	0.1432		-0.2358	-1.1184	0.2623		0.222	-0.6452	0.668		-0.2166	-0.9195	0.3037		-0.2197	-1.0988	0.4389		-0.2114	-1.1351	0.5557
0.5657	0.2186	0.8657		-0.5527	-1.3601	0.2107		-0.4289	-0.9262	0.248		0.5671	0.2249	0.8886		-0.3934	-1.1355	0.2344		-0.0444	-0.6256	0.7516		-0.3533	-0.7066	0.2348
0.6653	0.3115	0.9411		-0.5911	-1.3043	0.123		0.396	0.0558	0.7173		-0.2232	-0.8265	0.3887		0.0667	-0.7304	0.6993		0.0848	-1.0569	0.6401		0.5254	0.1914	0.858
-0.1062	-0.5915	0.6595		-0.0695	-0.6656	0.5877		-0.0661	-1.0139	0.5161		0.0821	-0.5846	0.4603		-0.355	-1.13	0.2738		0.1815	-0.4575	0.5286		0.3553	0.0709	0.6763
0.5076	0.1966	0.8554		-0.7941	-1.1167	-0.3181		0.7542	0.3644	0.9504		-0.0178	-1.0034	0.5209		-0.244	-0.8945	0.2682		-0.0224	-0.7772	0.6159		0.3157	-0.3643	0.8572
0.214	-0.4472	0.7916		-0.3244	-1.1335	0.2789		-0.118	-0.9636	0.3717		-0.4385	-1.3427	0.1576		-0.2063	-0.8932	0.3355		0.2056	-0.3483	0.7479		0.0779	-0.5251	0.5069
0.7412	0.3899	1		0.2459	-0.5019	0.744		0.4218	-0.3344	0.8678		-0.2828	-0.7757	0.2625		-0.1177	-0.8433	0.4575		0.3934	-0.0421	0.7147		-0.32	-1.1698	0.5009
0.3721	0.217	0.6513		-0.144	-1.0837	0.3888		-0.2316	-0.8377	0.3378		0.0506	-0.84	0.66		-0.1509	-1.0665	0.6206		0.2999	-0.3401	0.8755		-0.3355	-1.0401	0.416
0.3056	-0.327	0.84		-0.1255	-0.7955	0.4504		-0.3278	-1.1247	0.4331		0.0151	-0.7524	0.6525		-0.4761	-1.5225	0.3268		0.2141	-0.3173	0.7826		0.2796	-0.36	0.6819
0.2938	0.1632	0.4552		0.3414	0.0737	0.628		0.0533	-0.8586	0.6072		-0.0372	-0.9622	0.436		-0.0595	-0.9986	0.5732		-0.5349	-1.3805	0.1519		-0.3798	-0.8095	0.3649
-0.0888	-0.6417	0.6946		-0.2127	-0.7596	0.3665		0.0832	-0.6137	0.4641		-0.382	-1.3656	0.368		0.1841	-0.4221	0.7231		0.4504	0.1796	0.717		-0.1119	-0.7191	0.6138
-0.2016	-0.6913	0.5456		-0.2326	-1.12	0.4506		-0.2724	-1.1568	0.3699		-0.2651	-0.8618	0.3364		0.1673	-0.431	0.6008		-0.1151	-0.8631	0.4089		0.3878	-0.266	1
0.4692	0.1735	0.8186		0.3203	-0.2766	0.8398		0.354	0.1417	0.5591		0.1907	0.0039	0.4214		-0.2217	-0.5905	0.3604		0.0692	-0.54	0.4309		0.2648	-0.4865	0.7505
-0.3531	-1.0165	0.3492		-0.3869	-1.059	0.2169		-0.0292	-0.9422	0.5968		0.3859	0.1134	0.7163		0.7683	0.4789	1		-0.2491	-1.293	0.3637		-0.1641	-0.7746	0.4678
-0.1431	-0.7496	0.3577		-0.4272	-1.1475	0.2078		0.4431	0.1138	0.7557		0.1098	-0.5074	0.4811		0.1254	-0.4977	0.7117		-0.2421	-1.3557	0.3736		-0.1435	-1.0231	0.4162
-0.0579	-0.4993	0.3128		-0.436	-0.9603	0.1523		0.1961	-0.0718	0.4087		0.0334	-0.6013	0.4487		-0.1992	-0.6494	0.4687		0.8922	0.6526	1		0.5136	0.2395	0.8459
-0.759	-1.5018	-0.2153		-0.1327	-0.8369	0.4639		0.396	0.056	0.7069		-0.466	-1.1395	0.1594		0.5384	0.1901	0.8572		-0.1196	-0.6723	0.5889		-0.4792	-0.9007	0.2471
-0.4588	-1.1841	0.2195		-0.2183	-0.7148	0.3577		0.4668	0.1326	0.7904		0.3384	0.121	0.6183		0.3399	0.1538	0.5769		-0.3097	-1.431	0.2165		-0.1819	-0.9647	0.3481
-0.0195	-0.4799	0.4337		0.4284	0.2382	0.6966		-0.0972	-0.771	0.4433		0.0334	-0.4932	0.4265		0.1306	-0.3249	0.6449		-0.4173	-1.4082	0.1768		-0.5416	-1.3241	0.2236
0.4119	0.1554	0.7127		0.6058	0.288	0.8966		-0.4753	-0.9168	0.3389		0.0182	-0.6981	0.3568		0.0004	-0.6018	0.8086		0.1629	-0.5055	0.4919		-0.6294	-1.1026	-0.1128
0.2351	-0.4191	0.7886		0.2569	-0.2951	0.7875		0.4161	0.2701	0.6503		-0.8387	-1.7629	-0.1518		0.0004	-0.5917	0.813		-0.3332	-1.4141	0.286		0.5399	0.1455	0.8217
0.1674	-0.3947	0.7044		0.3901	-0.2641	0.8107		0.1977	-0.5484	0.653		0.4802	0.1716	0.838		-0.2178	-0.6152	0.3972		-0.0307	-0.6856	0.74		-0.3153	-0.9633	0.152
0.0773	-0.4975	0.6869		0.2818	-0.2994	0.8131		0.6344	0.3707	1		0.4081	0.1551	0.7381		0.5768	0.2711	1		0.2051	-0.4619	0.6234		-0.0702	-0.6928	0.2481
0.6443	0.3063	1		0.217	-0.392	0.6393		-0.3056	-0.9915	0.1668		-0.1735	-0.8152	0.3966		-0.0085	-0.7529	0.6746		0.2012	-0.3929	0.7068		-0.4348	-1.0834	0.381
0.7383	0.3166	1		-0.0181	-0.4632	0.5241		0.3172	-0.3951	0.853		-0.0859	-0.8791	0.4326		-0.0283	-0.4679	0.3484		-0.3947	-1.2161	0.2045		-0.502	-0.9248	0.1987
0.5528	0.2617	0.8605		0.3585	0.1235	0.6807		-0.2549	-0.6933	0.4324		-0.0245	-0.8425	0.6298		0.0015	-0.4297	0.4276		0.1046	-0.8807	0.6692		0.0352	-0.6627	0.5059
0.7359	0.4291	1		0.3544	0.1056	0.6515		-0.0702	-0.8468	0.5808		0.7743	0.5115	1		-0.6278	-1.2365	0.0676		0.4317	0.1592	0.7947		-0.1316	-0.9101	0.5406
-0.056	-0.7516	0.568		-0.0781	-0.968	0.4024		0.0474	-0.9583	0.682		0.2437	-0.4134	0.7839		0.2154	-0.3634	0.6826		0.3944	0.1982	0.6672		0.1494	-0.5031	0.6458
-0.2589	-0.7291	0.3698		0.4864	0.2156	0.8078		-0.0664	-0.7295	0.5536		0.2959	-0.4794	0.733		-0.3665	-1.2469	0.355		-0.4966	-1.5402	0.2236		-0.3311	-1.019	0.1362
0.1104	-0.5005	0.623		0.0243	-0.5028	0.4456		-0.0082	-0.5988	0.5495		0.5727	-0.1212	1		-0.187	-0.7921	0.4188		-0.1963	-1.039	0.2592		-0.0028	-0.8672	0.6625
0.039	-0.4727	0.5521		-0.1722	-0.6684	0.5115		0.2744	0.0393	0.478		-0.5315	-1.6382	0.1965		0.1264	-0.4344	0.6079		0.1019	-0.4678	0.4549		0.2364	-0.3519	0.8197
-0.0795	-0.8904	0.5471		0.4825	0.2397	0.8292		0.0556	-0.7651	0.6771		-0.2973	-0.8726	0.2655		-0.2231	-0.7359	0.324		-0.1035	-0.8014	0.4967		0.0697	-0.6179	0.4376
0.3965	0.1175	0.7297		0.0527	-0.6384	0.8465		0.32	0.1257	0.5691		0.4327	-0.2244	1		-0.368	-0.8596	0.3813		-0.3337	-1.1297	0.3818		-0.7628	-1.1147	-0.2281
-0.0552	-1.0678	0.4654		-0.106	-0.877	0.4815		0.5695	0.3458	0.8627		0.5274	-0.2081	0.9198		-0.1274	-0.6861	0.5413		-0.4037	-1.277	0.1986		-0.3844	-0.9221	0.0675
0.2758	-0.5161	0.7108		0.3312	0.0713	0.686		0.0495	-0.5548	0.4395		-0.0063	-0.7102	0.3192		-0.3828	-0.8583	0.3931		-0.6855	-1.5471	0.2148		0.4162	0.0502	0.703
0.2897	-0.011	0.5484		0.4368	0.1696	0.7543		-0.0657	-0.8921	0.4834		-0.0584	-0.7334	0.2983		-0.5207	-0.9248	0.0491		0.1068	-0.5162	0.5364		0.4642	0.2046	0.7623
-0.0313	-0.4835	0.3587		-0.6423	-1.2247	0.0397		-0.1439	-0.7443	0.4674		0.4581	-0.2493	0.9246		-0.2231	-0.7714	0.3367		-0.5349	-1.4	0.1764		-0.2731	-0.81	0.3158
-0.165	-0.7788	0.4613		-0.2934	-0.92	0.4499		0.3989	0.1737	0.6948		0.9084	0.6747	1		-0.6515	-1.4882	-0.0047		-0.7057	-1.3061	-0.1244		-0.2927	-0.9803	0.2414
0.232	-0.4622	0.7885		-0.2799	-0.9238	0.4692		0.2068	-0.8117	0.8292		0.3928	-0.3525	0.8593		-0.2927	-0.8857	0.2563		-0.7885	-1.8406	-0.0154		0.1645	-0.5147	0.7006
0.0064	-0.4743	0.4812		-0.323	-1.0753	0.3875		0.5735	0.2251	0.8951		0.34	-0.6934	0.9216		-0.2646	-1.0281	0.4636		-0.1908	-1.3526	0.5135		-0.7839	-1.1154	-0.2326
0.0294	-0.8681	0.7093		0.2007	-0.4397	0.7749		-0.2076	-0.8669	0.3049		0.5682	0.2124	0.8971		-0.1299	-0.578	0.5851		-0.5698	-1.8033	0.1469		-0.0813	-0.6708	0.2654
0.0386	-0.4409	0.5103		0.1142	-0.4397	0.6841		0.3669	-0.388	0.834		0.3957	-0.3314	0.8228		0.223	-0.417	0.7819		-0.2642	-0.7953	0.3156		-0.7335	-1.4719	-0.0772
0.3963	0.184	0.6847		-0.8031	-1.5627	-0.0549		-0.0227	-0.4475	0.4247		0.7743	0.5097	1		0.009	-0.8986	0.568		0.2474	-0.44	0.7274		-0.2135	-0.8752	0.3158
0.121	-0.6006	0.8037		-0.1864	-0.9351	0.3569		0.1409	-0.7397	0.7917		-0.3003	-1.4767	0.2584		-0.172	-0.8818	0.4148		-0.0094	-0.8895	0.6421		0.3699	-0.2423	1
0.4746	0.2578	0.8089		-0.027	-0.7548	0.5916		-0.1508	-0.973	0.3433		-0.1016	-0.557	0.3648		0.1446	-0.4417	0.5926		0.1203	-0.4954	0.5627		-0.2747	-0.905	0.2225
0.4137	0.0683	0.6886		-0.6417	-1.4644	0.006		-0.2288	-0.9143	0.3157		0.6344	0.3756	0.9074		0.388	-0.3199	0.8266		0.4182	0.164	0.7206		-0.1753	-0.8115	0.4099
0.3008	0.022	0.5248		-0.3201	-0.9114	0.2242		0.0009	-0.8425	0.6698		0.7531	0.0593	1		0.114	-0.5624	0.4374		-0.0789	-0.6493	0.5965		0.2706	0.0537	0.5568
0.2996	0.0783	0.5559		-0.3991	-1.0088	0.3027		0.2609	-0.4404	0.7562		-0.0736	-0.7444	0.1873		0.2405	-0.5253	0.6624		-0.7841	-1.3807	-0.26		-0.1331	-0.654	0.5483
-0.0149	-0.9113	0.6196		-0.5179	-1.2403	0.0599		-0.1577	-1.0339	0.6818		0.2661	-0.0496	0.6001		0.7185	0.3892	1		-0.1268	-0.8904	0.4116		0.2653	-0.3239	0.8272
0.2274	-0.4973	0.6627		-0.7527	-1.3027	-0.1049		0.1681	-0.4801	0.5441		0.7826	0.4463	1		0.4233	0.2345	0.6508		0.0203	-0.6964	0.3829		0.2359	0.022	0.4133
0.2277	-0.5363	0.6166		-0.0222	-0.7524	0.6319		-0.2441	-1.0911	0.2368		0.6827	0.3821	1		0.422	-0.3001	0.855		-0.1633	-0.8352	0.3886		0.4323	0.2323	0.7187
0.4702	0.1543	0.7843		-0.5045	-1.4529	0.2351		-0.2776	-1.131	0.5206		0.4247	-0.3904	0.8646		0.6095	0.2038	0.8831		0.3791	-0.2847	0.947		-0.3675	-0.9247	0.0589
0.4093	0.159	0.7159		-0.2576	-1.0102	0.463		-0.7928	-1.1014	-0.2413		0.4069	-0.3122	0.8808		0.7658	0.5415	1		-0.084	-0.8537	0.5526		0.2818	-0.028	0.6184
0.336	-0.3591	0.8327		-0.3529	-1.0029	0.4507		-0.0092	-0.6361	0.399		0.7998	0.4605	1		0.3571	-0.3947	0.9288		0.1348	-0.4791	0.497		-0.6002	-1.1677	-0.0721
0.1431	-0.3779	0.632		-0.1053	-0.8366	0.4617		-0.1652	-0.911	0.332		0.2437	-0.502	0.7613		-0.412	-0.9201	0.3152		0.3649	0.1331	0.6009		0.261	0.0468	0.3971
0.6473	0.2942	0.9186		0.1187	-0.6945	0.7473		0.1865	-0.0499	0.3388		-0.2041	-1.0003	0.3234		0.4258	0.1496	0.7673		0.5026	0.2237	0.7724		0.5041	0.2311	0.855
0.2991	0.0615	0.5784		0.188	-0.4702	0.6506		-0.6446	-1.4746	0.021		0.2044	-0.3609	0.7775		0.4317	0.1775	0.792		0.03	-0.5115	0.5464		-0.4707	-0.9068	0.1385
0.1122	-0.3893	0.6442		-0.3173	-1.0695	0.361		-0.2558	-1.1119	0.2131		0.3837	-0.3899	0.9008		0.2224	-0.3087	0.7982		-0.3756	-1.1345	0.2864		-0.5662	-0.9635	0.0382
0.2251	-0.3449	0.7983		-0.3197	-1.1195	0.4294		-0.7564	-1.2934	-0.1928		0.5682	0.2056	0.8975		-0.2314	-0.6603	0.4397		-0.4165	-1.2465	0.1328		-0.0227	-0.4437	0.4548
0.2991	0.0471	0.57		-0.1667	-0.9546	0.326		-0.3624	-1.091	0.387		-0.4892	-1.5069	-0.0123		-0.2314	-0.627	0.4861		-0.2098	-1.1935	0.5316		-0.5065	-1.0042	0.0315
0.7383	0.3563	1		-1.0904	-1.5926	-0.6167		-0.0781	-0.9727	0.4398		0.5579	0.2718	0.8658		-0.126	-0.5837	0.6044		0.037	-0.4966	0.4244		-0.4981	-0.9519	0.1955
0.4543	0.1635	0.7218		0.3631	0.0424	0.6779		-0.1485	-0.9427	0.4627		0.7856	0.4521	1		0.5286	0.1978	0.853		-0.129	-0.6295	0.5656		0.0425	-0.3689	0.4472
0.1345	-0.3917	0.6433		0.1373	-0.8462	0.7816		-0.5894	-1.3582	0.0907		0.3353	-0.3456	0.8142		-0.0567	-0.7555	0.5927		-0.2695	-0.879	0.2172		-0.4963	-1.0979	0.0288
0.6473	0.298	0.9256		-0.4721	-1.1268	0.0862		0.0633	-0.5676	0.5318		0.4316	-0.6066	1		0.0635	-0.4292	0.5295		-0.1248	-1.0412	0.5037		-0.2624	-0.705	0.4173
-0.1038	-0.8321	0.493		-0.2034	-0.926	0.3616		-0.3624	-1.0695	0.3267		0.6568	0.3701	0.9265		0.2333	-0.2818	0.8301		0.4225	-0.3152	0.8599		-0.1807	-0.8438	0.3965
0.358	-0.3642	0.7882		0.1136	-0.6119	0.5807		0.48	-0.3401	0.9544		0.2959	-0.434	0.7597		-0.2965	-1.1953	0.3872		-0.2181	-1.2342	0.461		0.1288	-0.468	0.5659
0.0802	-0.5919	0.4587		-0.4195	-1.0084	0.2337		-0.3449	-1.1467	0.4171		-0.0561	-0.9334	0.5052		-0.3202	-1.0014	0.1225		0.0007	-1.0053	0.484		-0.2476	-1.0046	0.6183
-0.1596	-1.023	0.3027		0.6497	0.3558	0.9369		-0.5207	-0.9396	0.0856		-0.0657	-0.7793	0.6643		0.2462	-0.0165	0.4705		-0.0677	-0.8195	0.5059		-0.2153	-0.7836	0.4233
-0.4217	-1.6182	0.3808		0.4305	-0.2863	0.908		0.5824	0.2604	0.8872		0.4358	-0.3775	0.848		-0.0664	-0.8889	0.5515		-0.0631	-0.6529	0.5316		0.096	-0.542	0.5398
-0.3917	-1.2523	0.227		-0.8351	-1.4693	-0.1163		-0.0299	-0.8421	0.5578		0.6426	0.3092	0.9137		-0.1159	-0.794	0.4887		0.2098	-0.3754	0.7318		-0.1352	-0.8091	0.4431
-0.0946	-0.8172	0.5454		-0.7834	-1.8887	-0.0218		0.5041	0.2114	0.7494		-0.2191	-1.0337	0.2403		0.0105	-0.8582	0.6648		-0.3819	-1.0958	0.2373		0.1681	-0.7535	0.8696
-0.3064	-0.9811	0.1388		0.0223	-0.6077	0.7238		-0.0702	-0.7839	0.6033		0.3577	0.0861	0.6588		0.2191	-0.4188	0.7658		0.0077	-0.9716	0.5185		-0.0696	-0.9184	0.5449
-0.4898	-1.0819	0.0884		-0.1052	-0.8693	0.4387		0.1037	-0.5031	0.4486		0.4874	-0.2349	0.8885		0.3431	0.0487	0.5809		-0.2851	-1.0252	0.4878		-0.2197	-1.1485	0.513
-0.3908	-1.4113	0.2146		0.7034	0.4267	0.9356		0.0798	-0.3614	0.6112		0.3875	-0.304	0.8307		0.1613	-0.3887	0.7275		-0.606	-1.6832	-0.002		0.3216	-0.0469	0.6214
-0.47	-1.4226	0.0484		0.3968	-0.2958	1		-0.3335	-1.0672	0.3453		0.6562	0.0054	1		0.4582	0.1344	0.7798		0.4439	-0.4102	0.8836		-0.0013	-0.9073	0.5282
-0.0418	-1.1239	0.5157		0.1557	-0.8014	0.8668		-0.2123	-1.3926	0.4102		0.6054	0.3539	0.8876		0.2043	-0.4393	0.7305		-0.3161	-1.7716	0.4878		-0.2707	-0.8805	0.4603
0.1397	-0.5879	0.4924		0.1815	-0.5726	0.5512		-0.3159	-0.9605	0.1292		-0.2329	-1.4385	0.3979		-0.4306	-0.8831	0.2293		0.1302	-0.3598	0.5961		0.096	-0.506	0.5239
-0.1951	-0.8956	0.3311		-0.1658	-0.8868	0.6304		-0.3074	-0.9221	0.3976		-0.2973	-0.8719	0.2489		-0.2048	-0.8752	0.3251		-0.2019	-1.308	0.4198		0.4296	0.2422	0.6883
0.1985	-0.59	0.6427		0.2994	0.08	0.4639		0.2092	-0.4997	0.679		0.8601	0.5871	1		0.4568	-0.2874	0.9304		-0.1674	-1.1236	0.2882		0.3815	0.0761	0.6651
-0.2192	-0.913	0.2548		0.5985	0.3575	1		-0.3335	-1.0513	0.3716		0.5274	-0.2941	1		0.8004	0.5506	1		0.1308	-0.4564	0.4851		-0.1235	-0.7079	0.5684
0.55	0.2293	0.8423		-0.6801	-1.4145	-0.1292		-0.2079	-1.0259	0.3539		-0.3048	-1.0259	0.1546		0.6739	0.4223	0.9242		-0.3244	-1.0855	0.3442		-0.1954	-0.9439	0.3927
-0.1246	-0.873	0.4419		-0.656	-1.3964	0.0996		-0.7493	-1.1385	-0.1509		-0.0584	-0.689	0.292		0.3938	-0.3061	0.8605		-0.4603	-1.0805	0.2294		-0.1045	-0.7767	0.4855
-0.2086	-1.1011	0.4907		0.3359	-0.4008	0.8963		0.4695	0.1493	0.7668		0.4581	-0.2795	0.9076		0.1419	-0.5249	0.5225		-0.7474	-1.2331	-0.1346		-0.3412	-0.938	0.4557
0.0856	-0.7234	0.76		-0.7549	-1.136	-0.2484		0.0899	-0.6838	0.5088		0.4811	-0.2398	1		-0.0396	-0.9813	0.5035		-0.2699	-0.8653	0.2677		0.016	-0.5935	0.3661
-0.3259	-1.2614	0.3236		-0.3606	-1.0924	0.2721		0.2172	-0.3809	0.6818		0.3928	-0.3525	0.808		0.1944	-0.4757	0.6375		-0.2042	-0.8814	0.3437		-0.8445	-1.7358	-0.1481
-0.2269	-1.2636	0.4591		0.6145	0.3713	1		-0.1681	-0.8203	0.403		-0.0873	-1.051	0.7869		-0.1365	-1.0094	0.3531		0.1184	-0.954	0.7838		0.2154	-0.5125	0.6848
-0.5166	-1.4699	0.3172		-0.2042	-0.9523	0.5769		0.1955	-0.5101	0.5707		-0.5114	-1.0875	0.0783		0.0984	-0.3764	0.6327						0.1872	-0.5319	0.5832
-0.0982	-0.8025	0.5336		-0.158	-1.1545	0.4966		-0.0181	-0.4784	0.4532		-0.4506	-1.8033	0.2873		0.112	-0.333	0.5892						0.254	0.0622	0.5331
-0.0633	-0.8382	0.5738		0.1681	-0.6108	0.898		-0.246	-1.0007	0.2562		-0.1278	-0.9697	0.3584		-0.1374	-0.6177	0.6178						0.3071	0.0863	0.4909
0.122	-0.5922	0.5205		0.5202	0.2938	0.8212		-0.2829	-1.5719	0.3744		-0.266	-0.9357	0.2449		-0.1374	-0.6629	0.6148						0.6278	0.2262	0.9054
0.6851	0.3565	0.9248		0.2569	-0.2932	0.7526		-0.4629	-1.1341	0.1891		-0.4075	-0.87	0.0617		-0.325	-0.6671	0.2342						0.2688	0.1073	0.5133
0.1598	-0.4447	0.6978		0.0801	-0.6996	0.7642		-0.252	-0.8682	0.2967		-0.1367	-1.0472	0.3428		0.1415	-0.3718	0.672						0.324	0.0865	0.6019
-0.0327	-0.9531	0.4908		0.1947	-0.4352	0.605		0.1016	-0.6081	0.6223		-0.3679	-1.2602	0.2547		-0.0268	-1.0096	0.4705						-0.2215	-0.9517	0.2698
0.3324	-0.2744	0.8908		0.217	-0.3482	0.6382		-0.246	-0.9997	0.2509		-0.3255	-1.3328	0.289		-0.1355	-0.5924	0.1778						-0.1167	-0.5469	0.2734
0.4013	-0.3264	0.9436		0.4318	0.2079	0.7257		-0.4643	-1.0598	0.2084		-0.2243	-0.9196	0.3497		0.0512	-0.4966	0.424						-0.3278	-1.1442	0.3962
0.1115	-0.4654	0.5235		0.3907	0.1891	0.7081		0.3139	-0.3113	0.8204		-0.1574	-0.8677	0.4983		0.1742	-0.3676	0.6508						0.2938	0.1628	0.4456
0.2694	-0.2973	0.8481		-0.2432	-0.8775	0.2313		0.4362	0.221	0.717		-0.1016	-0.5566	0.3498		0.2256	0.0999	0.3748						-0.2037	-0.7476	0.4183
0.2098	-0.5158	0.6		-0.3497	-1.1827	0.3577		0.01	-0.8319	0.603		-0.4706	-1.1202	0.0698		0.2634	0.0909	0.4389						-0.107	-0.703	0.5463
0.2124	-0.467	0.6219		0.6422	0.2621	0.9304		0.3586	0.1133	0.5871		0.2473	-0.3108	0.8376		0.1869	-0.4397	0.6673						-0.252	-0.7919	0.3085
-0.1965	-0.894	0.3229		-0.2358	-0.7306	0.361		-0.1575	-0.8984	0.3546		-0.01	-0.4703	0.4612		0.7632	0.4475	1						0.3264	0.041	0.6567
0.4277	-0.2872	1		0.1585	-0.3936	0.5841		-0.1118	-0.9151	0.5184		-0.2057	-0.7698	0.4294		0.2707	-0.434	0.6952						-0.3217	-0.9065	0.1393
0.3759	0.097	0.6632		0.4711	0.141	0.793		0.5773	0.3064	0.8616		-0.2382	-1.0613	0.5031		0.0779	-0.5055	0.5414						0.0055	-0.6325	0.7051
0.4837	0.1294	0.7752		-0.1145	-0.656	0.4735		-0.2497	-0.8405	0.248		-0.01	-0.4706	0.4933		0.4887	0.1796	0.8417						-0.0658	-0.5146	0.3328
0.6362	0.3334	0.9323		-0.106	-0.8698	0.4247		0.3249	-0.3181	0.8382		0.3875	-0.3593	0.8307		0.5618	0.2496	0.8513						-0.3114	-1.028	0.0959
0.1335	-0.4468	0.6969		0.5305	0.1996	0.8527		0.221	-0.5851	0.7291		-0.5547	-1.2597	0.0017		0.5995	0.293	0.8673						-0.1495	-0.889	0.3766
0.374	-0.444	0.8011		0.469	0.2191	0.8228		-0.2355	-0.9643	0.2729		-0.0584	-0.644	0.3028		0.6239	0.2761	0.9103						0.1743	-0.4368	0.6743
0.2472	-0.2943	0.8235		0.1749	-0.801	0.8364		0.5773	0.2996	0.8532		0.3181	-0.3365	0.8238		0.5209	0.3049	0.8328						0.4279	0.1217	0.7289
0.3721	0.2042	0.6445		0.4271	-0.3319	0.8775		-0.513	-0.9335	0.0969		0.3411	-0.277	0.9091		0.0925	-0.7284	0.6251						-0.3387	-1.1248	0.3687
-0.0516	-0.537	0.7388		-0.2829	-0.8219	0.558		-0.4211	-1.0107	0.28		0.5327	-0.2738	0.9179		0.4246	0.0509	0.7184						0.2288	0.0543	0.3855
0.2169	-0.3547	0.6386		0.3777	0.1441	0.5802		-0.4212	-0.9353	0.3189		-0.2273	-1.1258	0.5367		0.2425	-0.3492	0.6576						-0.0949	-0.9259	0.463
-0.1086	-0.8536	0.5067		0.6874	0.4323	0.9347		-0.5481	-0.9332	0.0167		0.1733	-0.0022	0.3492		0.8735	0.6671	1						0.1974	-0.4862	0.6404
0.2349	-0.4203	0.6323		-0.4986	-1.0375	0.036		-0.5847	-1.2816	0.1397		0.2661	-0.0263	0.5768		0.4987	0.237	0.7615						-0.3898	-1.2261	0.1694
0.6653	0.3115	0.9388		-0.6752	-1.3772	0.0104		0.2392	0.057	0.4174		0.5357	-0.1525	0.9146		0.4625	0.2123	0.7658						-0.5448	-1.2485	-0.0316
0.0549	-0.4012	0.5145		-0.1106	-0.6832	0.5626		-0.0692	-0.7277	0.6606		0.4358	-0.3086	0.8954		0.281	-0.3797	0.7088						-0.0183	-0.7946	0.6612
0.4228	0.1388	0.7317		-0.4165	-1.0175	0.2549		-0.6902	-1.2563	-0.0573		0.4247	-0.3652	0.8704		0.2994	0.0683	0.4663						0.3856	0.1976	0.6292
0.0376	-0.3493	0.4344		-0.5321	-1.1535	0.251		-0.4753	-0.8971	0.2819		0.6538	0.3446	1		0.0441	-0.5889	0.3464						-0.6318	-1.1429	0.1158
0.0588	-0.4336	0.5241		0.3458	-0.3817	0.853		-0.0761	-0.656	0.5966		-0.6936	-1.4863	-0.0765		0.6252	0.2508	0.8954						-0.2751	-1.002	0.3698
0.5069	-0.2399	1		-0.0227	-0.6133	0.7327		-0.3193	-0.8934	0.3039		-0.4118	-1.397	0.0894		0.5002	0.2456	0.7412						-0.2801	-1.1883	0.4246
-0.2985	-0.9729	0.3991		0.4406	-0.3179	0.8651		-0.4966	-0.8437	0.1816		-0.1488	-1.1072	0.305		0.3187	-0.4211	0.7441						0.5581	0.168	0.8565
-0.0001	-0.6378	0.707		-0.3273	-0.9825	0.4335		0.1571	-0.5332	0.554		-0.437	-1.334	0.0285		0.4258	0.0724	0.7075						0.0299	-0.4375	0.5417
0.3366	-0.7976	1		0.7658	0.5168	1		0.6418	0.3667	1		-0.1265	-1.0148	0.3654		0.0819	-0.6285	0.4243						-0.3669	-1.1124	0.2767
0.1071	-0.7848	0.7164		0.5625	0.3492	0.8458		0.2195	-0.5315	0.6357		0.4835	0.1527	0.7765		0.4656	0.2521	0.6829						0.4504	0.1677	0.7051
0.2417	-0.6833	0.9132		-0.6215	-1.22	0.0917		0.4743	0.1819	0.7719		0.0332	-0.5478	0.4042		0.3873	0.1556	0.6115						-0.2199	-0.7792	0.3689
-0.1832	-0.8005	0.3941		-0.1951	-0.9133	0.335		0.331	0.0793	0.5888		-0.0105	-0.9414	0.5503		0.8006	0.5282	1						-0.5947	-1.6667	0.0059
0.2706	-0.419	0.7909		0.22	-0.4848	0.5812		-0.0759	-0.8476	0.5231		0.3547	0.1389	0.5712		0.4842	0.245	0.745						-0.277	-0.8098	0.2913
0.1659	-0.5271	0.6131		-0.2696	-0.7768	0.3044		-0.2302	-1.1273	0.2246		0.5497	-0.2641	1		0.5076	-0.2316	0.9461						-0.3081	-1.062	0.3887
0.0557	-0.6879	0.8258		-0.037	-0.7349	0.6872		-0.0862	-0.8592	0.4584		0.2917	-0.731	0.8777		0.3567	0.0873	0.6104						-0.0784	-0.7247	0.6349
-0.4052	-0.9494	0.2551		0.0565	-0.6214	0.9021		0.0216	-0.5846	0.407		0.6243	-0.1956	1		0.5176	0.2128	0.8268						-0.0291	-0.8881	0.641
0.397	-0.3429	0.8161		-0.4395	-1.1807	0.2067		-0.0713	-0.9079	0.5715		0.4844	-0.2167	0.8987		0.2783	-0.0089	0.503						-0.1257	-0.8248	0.433
-0.247	-1.1086	0.4967		-0.6423	-1.2545	0.0638		0.2226	-0.5275	0.6187		0.4316	-0.6846	1		0.5163	-0.2178	0.9358						0.0579	-1.0969	0.706
-0.1174	-0.8492	0.417		0.4195	-0.2926	0.8589		0.0385	-0.9491	0.6473		0.1629	-0.6897	0.7602		0.3752	0.029	0.6562						-0.1741	-0.9906	0.4778
0.268	-0.6855	0.935		-0.323	-1.1079	0.36		0.2279	-0.3187	0.8333														-0.3302	-1.3058	0.3723
-0.0096	-0.7762	0.5815		0.1426	-0.4456	0.5552		-0.2219	-1.3869	0.5059														-0.132	-0.7714	0.4705
0.2349	-0.3372	0.8117		-0.3991	-1.0144	0.3034		-0.1488	-0.82	0.4215														-0.5258	-1.2754	0.2126
0.4316	-0.2745	1		0.2983	-0.4179	0.6699		0.5747	0.3264	0.8444														-0.3402	-1.1401	0.3823
0.1565	-0.3486	0.7099		-0.6215	-1.1841	0.0917		0.3378	0.2035	0.5107														-0.4357	-1.2411	0.232
0.5408	0.2959	0.8741		0.1735	-0.6233	0.573		0.0196	-0.4658	0.4771														0.131	-0.3283	0.617
0.562	0.2416	0.867		0.4188	-0.3868	0.8519		0.2668	-0.405	0.7624														-0.0521	-0.6993	0.604
-0.1174	-0.8373	0.4065		-0.2859	-0.7525	0.2363		0.04	-0.8451	0.7124														-0.2921	-1.1354	0.4539
0.7531	-0.0716	1		-0.1611	-0.8254	0.4916		0.2762	-0.3328	0.8014														-0.0614	-0.687	0.6123
0.458	0.2053	0.7496		0.0585	-0.6872	0.7672		0.0899	-0.6128	0.4917														-0.3403	-0.9584	0.3989
0.3391	-0.2793	0.8941		-0.478	-1.1481	0.1061		0.6926	0.3266	1														-0.3406	-1.3465	0.3206
0.1282	-0.4349	0.7057		-0.3759	-1.1259	0.2801		-0.0917	-0.5091	0.2798														-0.303	-0.8025	0.2469
0.3664	0.0572	0.6942		0.4028	-0.3899	0.8369		-0.2911	-1.1007	0.533														0.0848	-0.4168	0.6154
0.4772	0.0994	0.8114		-0.106	-0.8698	0.4502		-0.1924	-1.0954	0.3135														-0.3359	-0.8515	0.1506
-0.0616	-0.866	0.5555		0.6899	0.3565	0.9435		0.261	-0.3589	0.6756														0.0989	-0.0432	0.1938
-0.3094	-0.726	0.2818		0.0843	-0.55	0.4975		-0.1614	-0.9902	0.4476														-0.6696	-1.4211	0.0051
0.71	0.3667	1		0.6613	-0.1186	1		0.2649	0.0288	0.4293														-0.2872	-0.848	0.2703
-0.3643	-1.301	0.2281		-0.5421	-0.8864	0.0482		0.0074	-0.8736	0.6528														-0.2665	-0.9341	0.2522
0.5658	0.2463	0.8697		-0.4644	-1.0847	0.4774		-0.1706	-1.3138	0.3086														0.6329	0.2358	0.8957
0.3909	0.0884	0.7133		-0.0888	-0.7935	0.5038		0.1078	-0.6075	0.7637														-0.0099	-0.5842	0.3676
0.9084	0.6875	1		-0.7205	-1.4451	-0.0913		0.0714	-0.3861	0.4508														-0.549	-0.9501	0.0116
0.2094	-0.4285	0.6297		0.1426	-0.4506	0.5708		-0.18	-0.8082	0.3436														-0.4129	-0.931	0.3148
-0.027	-0.9817	0.5973		-0.2119	-0.828	0.312		0.1132	-0.5003	0.6075														0.5266	0.1813	0.8569
0.2073	-0.4086	0.7365		-0.6158	-1.2203	0.0905		0.1171	-0.4757	0.5336														-0.4166	-0.7799	0.0805
0.2938	0.1568	0.5005		-0.5562	-1.1829	0.227		-0.5034	-1.0561	0.0089														-0.5764	-0.9765	0.0331
0.0211	-1.1865	0.7929		0.3438	-0.2451	0.8667		0.4987	0.238	0.7701														0.58	0.2752	0.8898
0.4477	0.1387	0.7691		-0.2016	-0.9018	0.5912		-0.2841	-0.8467	0.2229														-0.4064	-0.8734	0.0682
0.4742	0.1055	0.8077		-0.1773	-1.1726	0.5352		-0.4836	-1.5295	0.313														-0.2278	-0.9955	0.3121
-0.0579	-0.5191	0.3188		-0.2829	-0.7918	0.6412		-0.6026	-1.745	0.1331														0.5227	0.2047	0.8386
-0.2523	-0.9419	0.5601		0.3694	0.1059	0.6262		-0.0562	-0.8703	0.5399														-0.1178	-0.8423	0.508
0.0969	-0.5106	0.6299		-0.7324	-1.2014	-0.0963		-0.325	-1.4094	0.3887														-0.0827	-0.6316	0.5804
0.3007	-0.2314	0.8697		-0.5382	-1.1113	0.1002		-0.1774	-0.9434	0.3058														-0.5358	-1.3294	-0.0323
-0.2565	-1.2795	0.4461		-0.0172	-0.4939	0.3992		-0.185	-1.2606	0.5742														-0.3061	-0.8674	0.2422
0.4825	0.2143	0.8272		-0.5411	-0.8937	0.129		-0.199	-0.9151	0.3229														-0.1056	-0.9652	0.4562
0.3302	-0.2385	0.9156		0.1538	-0.4686	0.7108		-0.4558	-1.2613	0.0897														-0.0933	-0.715	0.6191
0.0639	-0.4501	0.5412		0.2343	0.0389	0.4194		-0.5468	-1.2114	0.0351														0.4405	-0.2838	1
0.4332	0.1739	0.7577		-0.5421	-0.9022	-0.0235		0.1485	-0.4708	0.7199														0.3392	-0.4107	0.8584
0.2924	-0.3481	0.9061		-0.0174	-0.7454	0.2884		-0.2722	-0.8942	0.2312														0.026	-0.8246	0.6691
-0.012	-0.7969	0.6338		-0.0533	-0.5155	0.3533		-0.0732	-0.8328	0.5168														-0.0511	-0.7853	0.5514
0.301	-0.314	0.8037		0.4478	0.2022	0.739		-0.1703	-0.7265	0.4138														-0.044	-0.806	0.5433
0.1365	-0.4602	0.6307		-0.4248	-1.3245	0.1018		-0.0738	-0.6823	0.5564														0.2474	-0.3602	0.7192
0.2073	-0.4431	0.8038		-0.2483	-0.9933	0.1869		0.4849	0.1826	0.7795														-0.3798	-0.844	0.4053
0.2022	0.0205	0.3583		0.3163	0.1226	0.5481		-0.1177	-0.7949	0.4711														0.3346	-0.417	0.7943
0.1847	-0.7083	0.8719		-0.2394	-0.9296	0.2335		0.4469	-0.2459	1														-0.3022	-1.0345	0.4571
0.2841	0.0267	0.5087		-0.1373	-0.8357	0.4235		-0.3107	-0.8698	0.2501														-0.0381	-0.7356	0.3005
0.0564	-0.4786	0.5608		0.8004	0.5089	1		-0.6541	-1.4643	-0.0123														0.2571	0.1054	0.3764
0.4772	0.1091	0.7978		0.0511	-0.7768	0.683		0.1419	-0.5114	0.553														-0.7026	-1.4032	-0.1131
-0.0903	-0.8299	0.5371		0.1892	-0.6961	0.8334		-0.1703	-0.7694	0.4079														-0.4118	-0.9226	0.0272
0.1495	-0.448	0.7107		-0.0313	-0.6819	0.7137		0.1639	-0.0471	0.36														-0.4176	-1.1924	0.1684
0.1938	-0.5657	0.5625		0.7575	0.4402	1		-0.0619	-0.5115	0.3374														0.1431	-0.4181	0.6996
0.5186	0.2464	0.8228		0.0121	-0.6628	0.5328		0.2277	-0.4787	0.7299														-0.1145	-0.6436	0.5959
-0.054	-0.5216	0.3447		0.1115	-0.5458	0.6248		-0.3557	-1.1439	0.2496														-0.1295	-0.7978	0.5265
0.5398	0.2158	0.8842		0.2519	-0.0471	0.5568		0.4849	0.1405	0.8087														-0.2249	-0.89	0.412
-0.3643	-1.2655	0.1871		0.0913	-0.4528	0.645		-0.4162	-0.986	0.3516														0.1531	-0.4291	0.6143
				-0.212	-0.9369	0.2303																		-0.003	-0.4445	0.368
				0.0023	-0.8396	0.6365																		-0.0169	-0.7782	0.7384
				-0.4203	-0.9922	0.2107																		-0.1434	-0.5855	0.5332
				0.0057	-0.6219	0.2945																		0.0073	-0.5013	0.3509
				-0.4986	-1.0388	0.0166																		-0.2438	-0.7249	0.4057
				-0.0663	-1.0973	0.7423																		0.5398	0.1856	0.8569
				0.1505	-0.8335	0.759																		-0.1942	-1.1218	0.6086
				-0.0687	-0.8577	0.5668																		0.4776	0.1694	0.7767
				-0.0487	-0.9185	0.5347																		-0.1016	-0.8613	0.4314
				-0.4981	-1.3326	-0.026																		-0.0657	-0.7484	0.6271
				-0.581	-1.1079	-0.0767																		-0.1178	-0.8369	0.461
				-0.5358	-1.3398	0.0696																		0.4367	0.2296	0.7032
				-0.4253	-1.239	0.1917																		0.2449	-0.4205	0.677
				-0.146	-0.7881	0.5609																		-0.0484	-0.5473	0.3973
				0.2483	-0.4578	0.7123																		-0.0415	-0.9137	0.5276
				0.5159	0.1986	0.826																		0.3449	0.1678	0.5365
				0.0664	-0.484	0.5231																		-0.1363	-0.8048	0.5336
				-0.3614	-1.1052	0.3462																		-0.4375	-1.3185	0.1254
				0.4561	0.1167	0.7784																		-0.483	-1.4622	0.325
				0.1392	-0.3787	0.6401																		-0.3853	-0.8418	0.0719
				0.0407	-0.7174	0.7744																		0.1927	0.0006	0.4088
				-0.054	-0.5659	0.292																		-0.2982	-0.8156	0.279
				-0.0217	-0.6382	0.303																		0.3484	0.0375	0.6763
				-0.524	-1.3241	-0.0206																		-0.0827	-0.6914	0.631
				0.0228	-0.4797	0.4997																		-0.1281	-0.7693	0.5129
				-0.4165	-1.0148	0.2329																		-0.1713	-0.7757	0.4627
				0.0802	-0.5298	0.4529																		0.2823	0.103	0.5474
				-0.6536	-1.2275	-0.0508																		-0.0738	-0.8118	0.6138
				-0.8573	-1.6248	-0.1716																		-0.2199	-0.8429	0.3537
				0.3072	-0.3296	0.8192																		0.4285	0.1487	0.7478
				-0.3144	-0.9779	0.3548																		-0.4314	-1.0908	0.2255
				-0.0407	-0.7897	0.5439																		-0.4144	-0.9814	0.3927
				-0.1203	-1.2803	0.6229																		-0.0811	-0.8733	0.5471
				0.1862	-0.326	0.803																		0.3872	0.2243	0.6454
				0.5579	0.269	0.8517																		-0.5716	-1.2979	0.2002
				0.2818	-0.3458	0.7967																		-0.3959	-1.2984	0.2804
				-0.2534	-1.2342	0.4647																		-0.2311	-0.879	0.2813
				0.2326	-0.334	0.8088																		-0.7151	-1.4884	0.014
				-0.5003	-1.696	0.2235																		-0.4465	-1.184	0.149
				0.5349	-0.3296	0.9452																		-0.7151	-1.5221	-0.0575
				0.1458	-0.4341	0.6808																		-0.357	-1.173	0.3181
																								-0.6422	-1.3921	0.0377
																								-0.5036	-1.259	0.0661
																								-0.6129	-1.7659	0.1027
																								-0.7151	-1.4126	-0.01
																								-0.2982	-0.876	0.2255
																								0.1135	-0.5249	0.5786
																								0.0891	-0.4573	0.5993
																								0.123	-0.3594	0.5875
																								-0.4488	-0.7758	0.0578
																								-0.5175	-1.2457	0.0594
																								-0.1548	-0.771	0.4935
																								-0.3192	-0.9098	0.2294
																								-0.5559	-1.2053	-0.0016
																								-0.4054	-1.3206	0.2893
																								-0.2929	-0.9972	0.4274
																								-0.181	-0.9531	0.3861
																								0.0649	-0.851	0.6887
																								0.0163	-1.0002	0.6032
																								-0.2062	-1.1145	0.6313
																								-0.0434	-0.993	0.5954
																								-0.0269	-0.8896	0.5951
																								-0.3924	-1.0882	0.2689
																								-0.1722	-0.9522	0.3485
																								-0.4826	-1.666	0.2889
																								0.1998	-0.4368	0.7025
																								-0.3545	-0.8617	0.3431
																								-0.4995	-0.9559	0.1567
																								0.336	-0.294	0.8194
																								-0.1671	-0.6958	0.5865
																								-0.4463	-0.8726	0.1923
																								0.7037	0.3681	0.928
																								-0.2646	-0.8215	0.3143
																								-0.2085	-1.1119	0.5293
																								-0.0804	-0.7272	0.5862
																								-0.3935	-1.0084	0.37
																								-0.3442	-0.9443	0.4196
																								-0.3371	-1.1332	0.3814
																								-0.3899	-0.9586	0.2936
																								-0.0866	-0.6281	0.6166
																								0.0415	-0.8262	0.7142
																								-0.3022	-0.9782	0.4115
																								0.6182	0.1843	0.9178
																								-0.1641	-0.7996	0.4706
																								0.0395	-0.9691	0.6417
																								0.6424	0.31	0.9513
																								-0.4251	-0.9295	0.2867
																								-0.0893	-1.0752	0.5043
																								-0.3875	-1.3233	0.4728
																								-0.1196	-0.8212	0.5579
																								-0.0038	-0.8955	0.5842
																								0.3018	-0.5404	0.8128
																								-0.5205	-1.0029	0.1338
																								-0.3824	-1.2782	0.3205
																								-0.462	-1.6074	0.3724
																								-0.1735	-0.7672	0.4304
																								-0.2559	-0.8099	0.2957
																								0.4734	0.2515	0.8009
																								-0.1633	-0.8684	0.3531
																								-0.4953	-1.1777	0.1009
																								0.1434	-0.7025	0.6238
																								-0.1254	-0.6627	0.6468
																								0.2528	-0.3688	0.7714
																								-0.2469	-1.2879	0.4903
																								-0.5169	-0.9334	0.0734
																								-0.2353	-1.0287	0.314
																								-0.2022	-1.0848	0.58
																								-0.4831	-0.8756	0.1468
																								-0.1629	-0.8917	0.5179
																								-0.4779	-1.4655	0.0732

## Sheet: Pairwise relatednessCI95 SNP
pop	CI95			pop	CI95			pop	CI95			pop	CI95			pop	CI95			pop	CI95			pop	CI95
1	25	975		2	25	975		3	25	975		4	25	975		5	25	975		6	25	975		7	25	975
0.4636	0.2405	0.673		0.1341	-0.2563	0.409		0.5258	0.3261	0.7378		0.1618	-0.174	0.4525		0.2354	-0.0505	0.5588		-0.0477	-0.6281	0.4276		0.2428	-0.1121	0.5867
0.0009	-0.4672	0.4195		0.3232	-0.08	0.6536		0.4268	0.0717	0.7695		0.3157	0.0617	0.5269		0.4339	0.2058	0.6624		-0.3285	-0.919	0.1909		-0.3143	-1.0118	0.2898
0.3592	-0.0445	0.6574		0.1473	-0.2926	0.4729		0.3819	0.15	0.5935		0.4238	0.1924	0.6303		0.4608	0.2191	0.7107		-0.466	-1.2175	0.1449		0.5489	0.3251	0.7518
0.1169	-0.4552	0.5774		0.1865	-0.4689	0.5935		0.1916	-0.2599	0.5963		0.2742	0.016	0.5245		0.1675	-0.2295	0.4489		-0.4965	-1.1119	0.1248		0.0764	-0.3237	0.479
-0.2099	-0.8406	0.2921		0.2462	-0.1853	0.5818		0.5432	0.2813	0.7654		-0.051	-0.6159	0.5133		0.1742	0.0076	0.4194		0.1657	-0.5632	0.6725		0.1951	-0.3299	0.5766
-0.6179	-1.3217	0.0494		0.1342	-0.3767	0.4544		0.0959	-0.4302	0.4359		0.3844	-0.1011	0.676		0.4855	0.2985	0.7041		-0.0265	-0.7603	0.4118		-0.1302	-0.6432	0.2867
-0.4848	-1.1098	0.1112		0.284	-0.2656	0.6001		0.0879	-0.4222	0.4381		0.7937	0.5836	0.9191		0.2285	-0.1793	0.5241		-0.1639	-1.0488	0.3657		0.217	-0.1095	0.5096
0.3969	0.0574	0.7116		0.2044	-0.2311	0.7229		0.3949	-0.1031	0.6874		0.1308	-0.3534	0.4282		0.5757	0.3292	0.7964		-0.387	-1.0998	0.2043		0.0895	-0.3974	0.4423
0.349	-0.0688	0.6315		0.3498	-0.0825	0.6292		0.3758	0.0325	0.6852		0.3221	0.0641	0.5896		-0.0632	-0.8326	0.4018		0.066	-0.481	0.5343		0.1301	-0.3039	0.5189
-0.2409	-0.7199	0.1579		0.484	0.1929	0.6792		0.5519	0.3115	0.7706		-0.0375	-0.5958	0.4293		0.3945	0.0672	0.7174		-0.0824	-0.4723	0.2632		0.1402	-0.3947	0.482
-0.1665	-0.6855	0.3042		0.0694	-0.6447	0.5443		0.1841	-0.4597	0.6221		0.0291	-0.343	0.3314		0.2003	-0.3355	0.64		-0.2163	-0.7776	0.2668		0.4394	0.1884	0.7067
0.3061	-0.1604	0.6881		0.306	-0.259	0.7362		0.3127	-0.0941	0.5969		0.1283	-0.2322	0.4403		0.4471	0.1431	0.7511		-0.3977	-1.1069	0.2666		0.4247	0.0728	0.7048
0.5446	0.2988	0.7316		-0.3418	-0.995	0.2932		-0.1004	-0.5632	0.3641		0.227	-0.247	0.5422		0.0359	-0.5612	0.4167		-0.3817	-0.9988	0.1023		-0.1969	-0.8655	0.2143
0.2712	-0.227	0.6182		0.1419	-0.3705	0.6228		0.3126	-0.1146	0.5823		0.484	0.2631	0.7165		0.3914	-0.0129	0.7486		-0.108	-0.6636	0.3855		0.3119	0.0259	0.5406
0.672	0.4643	0.8411		-0.1693	-0.8163	0.3146		0.5571	0.3219	0.7769		0.0677	-0.3744	0.4562		0.1854	-0.3233	0.554		0.276	0.0066	0.4807		-0.1773	-0.8644	0.3043
0.84	0.6618	0.9606		0.0201	-0.518	0.3728		0.452	0.2529	0.6698		0.2013	-0.2312	0.5812		0.302	-0.0742	0.562		0.3614	-0.1063	0.6695		0.2582	-0.0759	0.6076
0.8338	0.6826	0.9598		0.0118	-0.7333	0.4572		0.033	-0.466	0.453		-0.1015	-0.7092	0.3312		0.5395	0.305	0.751		-0.4287	-1.0275	0.1122		0.1041	-0.3727	0.522
0.4687	0.2347	0.6806		-0.0119	-0.4713	0.3562		0.2184	-0.3695	0.6369		0.0589	-0.6462	0.5255		0.045	-1.3705	0.7777		-0.0277	-0.5881	0.4633		0.3796	-0.025	0.6838
-0.8403	-1.8084	-0.198		-0.0362	-0.6813	0.488		0.7965	0.6254	0.9568		-0.0727	-0.6731	0.2998		-0.1648	-0.8381	0.2877		0.5311	0.3149	0.7426		0.6042	0.3416	0.8362
-0.4201	-1.037	0.1009		0.2963	-0.0531	0.6234		0.2016	-0.307	0.5973		0.013	-0.4307	0.4159		0.1893	-0.3938	0.6054		-0.0618	-0.5814	0.3083		0.1598	-0.2998	0.5526
0.0625	-0.4195	0.4781		0.3031	-0.2202	0.6038		0.3975	0.033	0.6968		0.4669	0.2656	0.6974		0.107	-0.3714	0.4814		0.0269	-0.3118	0.2813		-0.637	-1.3999	0.014
-0.2669	-0.7963	0.1168		-0.0138	-0.6423	0.5052		0.3722	0.1109	0.5789		0.0302	-0.3829	0.3889		-0.3495	-0.801	0.0581		0.0684	-0.3277	0.4235		0.5758	0.1822	0.8782
0.218	-0.0482	0.5294		0.293	-0.2321	0.7457		0.3026	-0.0783	0.6177		0.6555	0.423	0.8321		-0.2704	-0.8293	0.2812		0.5793	0.3351	0.7647		0.0094	-0.4223	0.3674
0.2198	-0.2191	0.4595		-0.5162	-1.3785	0.0962		0.7524	0.5701	0.9172		0.0768	-0.3897	0.4422		0.602	0.4169	0.8004		0.0767	-0.3781	0.3934		-0.2929	-0.8957	0.3672
0.47	0.2503	0.6437		-0.0006	-0.5825	0.424		0.7531	0.564	0.9113		0.1129	-0.3133	0.5346		0.1151	-0.3397	0.5657		0.4763	0.1747	0.7775		-0.1918	-0.7985	0.3414
-0.2635	-0.9034	0.2626		-0.1648	-0.8128	0.3548		-0.0952	-0.658	0.2112		0.107	-0.4016	0.5598		-0.0349	-0.56	0.432		0.0851	-0.3607	0.4465		-0.6622	-1.3226	-0.0092
-0.3964	-1.1258	0.114		-0.2123	-0.9576	0.4088		0.0595	-0.5422	0.5186		0.528	0.2914	0.7092		-0.2817	-0.8324	0.2077		0.3853	0.0435	0.7039		0.7192	0.4215	0.9097
-0.457	-1.2712	0.2195		0.1292	-0.4011	0.5019		0.4084	0.1798	0.6422		-0.1269	-0.743	0.389		0.162	-0.4552	0.5565		0.5068	0.2606	0.7138		0.5455	0.2747	0.7477
0.4349	0.1935	0.6276		-0.1075	-0.7116	0.2926		0.4257	-0.0165	0.6906		0.1495	-0.1443	0.5057		-0.3904	-0.9714	0.1228		0.1362	-0.3475	0.5026		-0.1638	-0.8256	0.3473
0.484	0.2936	0.7119		0.0342	-0.5567	0.4932		0.8694	0.6883	1		0.0472	-0.4895	0.4676		-0.2363	-0.8437	0.2747		0.0339	-0.5569	0.477		-0.2667	-0.8172	0.2566
-0.1037	-0.5597	0.2855		-0.6	-1.3886	0.1772		0.4768	0.2083	0.7041		-0.0344	-0.5741	0.5063		0.6002	0.3814	0.804		0.4815	0.1618	0.7276		0.0234	-0.4486	0.549
-0.189	-0.7353	0.2407		0.1307	-0.3852	0.4542		0.3469	0.0142	0.6322		0.4473	0.0485	0.754		-0.0061	-0.601	0.459		0.2764	0.0868	0.5188		-0.1817	-0.6958	0.2662
0.4256	0.158	0.6468		-0.0761	-0.7312	0.4563		-0.3325	-0.8446	0.1536		0.485	0.163	0.754		-0.1113	-0.7133	0.4024		0.1246	-0.3789	0.4625		-0.1637	-0.6838	0.2883
0.7647	0.5961	0.9214		-0.6014	-1.3564	0.0375		0.1767	-0.2286	0.4568		0.1073	-0.2805	0.4529		0.2786	-0.0737	0.5727		0.3104	-0.1088	0.6775		0.0013	-0.5303	0.4751
0.4714	0.2436	0.6423		0.4822	0.1131	0.7735		0.4181	0.221	0.6302		0.2782	-0.179	0.5549		0.2042	-0.8136	0.8785		0.498	0.2609	0.7092		0.6821	0.4315	0.8543
0.4742	0.2059	0.6684		0.0076	-0.6957	0.5077		0.3075	-0.1045	0.6442		0.1084	-0.3997	0.5577		0.2256	-0.1497	0.6349		0.238	0.0384	0.4579		0.0603	-0.3818	0.4043
0.3245	0.0916	0.5432		-0.0476	-0.6938	0.4254		-0.16	-0.7226	0.309		-0.4678	-1.1257	0.0793		-0.167	-0.8101	0.4559		0.089	-0.4753	0.4789		-0.6461	-1.2625	-0.0867
0.341	0.0865	0.5764		-0.1064	-0.9659	0.5989		0.1135	-0.3992	0.4463		0.5459	0.0111	0.8229		0.1113	-0.4302	0.6299		-0.1027	-0.5788	0.2539		0.6372	0.4337	0.829
0.7628	0.555	0.9207		0.1592	-0.4441	0.6082		0.5535	0.3039	0.7687		0.2828	-0.2887	0.6665		0.6342	0.3995	0.7978		0.3764	-0.0312	0.6911		-0.4804	-1.085	0.0377
-0.7759	-1.6078	0.0629		0.048	-0.747	0.6536		0.2706	0.0551	0.5128		0.4729	0.1072	0.8017		-0.0175	-0.5813	0.347		-0.1863	-0.8228	0.2388		-0.0978	-0.6144	0.3264
-0.206	-0.7337	0.1977		-0.2858	-0.84	0.2392		0.2841	-0.1581	0.5969		-0.5618	-1.2179	0.0136		0.4834	0.2004	0.676		0.0843	-0.5083	0.5282		0.0413	-0.5997	0.4663
0.7598	0.5897	0.9194		0.9278	0.7453	1		0.3165	0.008	0.6178		0.228	-0.2762	0.6055		-0.0675	-0.6828	0.3451		-0.3791	-0.9888	0.1059		0.695	0.4601	0.8708
-0.2864	-0.81	0.2248		0.0439	-0.5543	0.4704		0.2802	-0.1726	0.5779		0.4019	-0.0796	0.7941		0.5423	0.3165	0.7577		0.4502	0.2546	0.6253		0.7474	0.5425	0.9129
-0.0851	-0.667	0.366		0.3721	0.1753	0.5778		0.3142	-0.0425	0.5932		0.3455	0.0992	0.5796		-0.2216	-0.8547	0.3031		0.3681	0.1286	0.6074		-0.4974	-1.1082	0.0126
0.0938	-0.3827	0.4013		0.1475	-0.4794	0.5773		0.0955	-0.4132	0.4997		0.1451	-0.3627	0.5714		0.5134	0.13	0.7954		-0.0104	-0.6902	0.4746		-0.7205	-1.4891	0.0041
-0.0752	-0.6059	0.3179		0.3028	-0.1154	0.6271		0.3428	-0.0495	0.5993		0.3269	-0.2032	0.7059		0.1015	-0.5897	0.566		-0.0011	-0.7227	0.4096		0.3298	-0.0679	0.6186
0.0412	-0.5174	0.4768		0.1185	-0.426	0.514		0.2938	-0.0504	0.6213		0.5016	0.1373	0.8341		-0.008	-0.5437	0.4123		0.3742	-0.0083	0.7053		-0.4462	-1.0895	0.1621
-0.1415	-0.7732	0.286		0.3573	-0.1578	0.7223		0.0772	-0.5358	0.5282		0.2392	-0.5042	0.6286		0.1853	-0.3155	0.6189		0.0806	-0.2902	0.3388		-0.4076	-1.1684	0.1619
0.0537	-0.5004	0.4318		-0.0213	-0.6586	0.5615		0.2664	-0.1297	0.6391		0.1215	-0.4109	0.5084		0.0595	-0.3144	0.3507		0.3125	-0.2572	0.6371		-0.4711	-0.9645	-0.0246
0.1874	-0.0504	0.3896		-0.1525	-0.7629	0.4067		-0.225	-1.0056	0.3113		0.1445	-0.3556	0.4381		0.2153	-0.1731	0.4891		0.3792	-0.0626	0.6569		-0.3437	-0.8197	0.2257
0.6643	0.4271	0.8118		0.262	-0.1763	0.5481		0.6356	0.4117	0.807		0.4871	0.0646	0.7819		-0.9778	-2.2749	0.0396		0.2122	-0.1153	0.4814		-0.4497	-1.1649	0.0508
0.5863	0.3778	0.8145		0.1222	-0.3694	0.5813		-0.0083	-0.6223	0.4873		0.4052	0.0229	0.7477		-0.0595	-0.6266	0.4245		-0.188	-0.8251	0.2387		0.5866	0.3474	0.7804
0.1808	-0.176	0.452		0.5119	0.1735	0.793		0.4737	0.1792	0.6735		0.0024	-0.4485	0.4403		-0.094	-0.6076	0.3199		-0.591	-1.3367	0.0096		0.0546	-0.4922	0.4583
0.1422	-0.2682	0.429		0.5733	0.3648	0.792		-0.0197	-0.652	0.4815		0.0002	-0.6488	0.5364		0.1944	-0.293	0.5992		0.0484	-0.4574	0.5296		0.0904	-0.4486	0.4524
0.1767	-0.1963	0.4926		0.1229	-0.4011	0.551		0.4975	0.2795	0.7278		0.6134	0.3383	0.8272		0.102	-0.4568	0.5697		-0.3499	-0.9061	0.205		0.2633	-0.2941	0.6337
0.0151	-0.5684	0.4223		0.4046	-0.0598	0.6568		-0.0022	-0.5257	0.4931		0.6152	0.3842	0.8114		0.4526	-0.0203	0.7527		-0.0223	-0.7303	0.4179		-0.0381	-0.3349	0.2835
-0.0763	-0.581	0.3176		-0.3877	-11.895	0.3906		0.3143	-0.1094	0.6995		0.4833	0.2168	0.6904		-0.1193	-0.5409	0.3805		-0.6257	-1.2703	-0.1292		0.332	-0.0625	0.6432
-0.1179	-0.5832	0.3369		-0.5106	-10.227	0.0645		0.2835	-0.2023	0.6103		0.2778	-0.2994	0.6877		0.0861	-0.3124	0.4009		0.1857	-0.2517	0.4999		-0.4191	-1.1815	0.1511
0.3772	0.0385	0.7007		-0.2156	-0.8524	0.3049		0.783	0.6055	0.9245		0.3114	-0.0893	0.6549		-0.0254	-0.5681	0.4239		-0.2284	-0.704	0.2624		0.2598	-0.2697	0.6488
-0.0718	-0.6137	0.3954		-0.0008	-0.5195	0.4309		0.3808	-0.0574	0.7403		0.3967	0.123	0.6407		-0.02	-0.4367	0.395		-0.2603	-0.7283	0.3241		-0.3118	-0.9845	0.2409
0.4886	0.1248	0.7534		-0.0205	-10.453	0.5967		0.2201	-0.1834	0.5313		0.2219	-0.1811	0.5476		-0.0243	-0.6731	0.418		-0.1225	-0.6273	0.2845		-0.6229	-1.1752	-0.0492
0.1469	-0.2598	0.4457		-0.059	-0.7748	0.3282		0.204	-0.3303	0.58		-0.265	-0.8974	0.1883		0.2665	-0.1545	0.5381		0.1219	-0.3926	0.515		0.2838	-0.0819	0.6076
0.3772	0.1312	0.5862		-0.5069	-12.146	0.0109		0.2169	-0.214	0.5057		0.2748	-0.2422	0.6585		-0.0292	-0.6831	0.4881		-0.1801	-0.7104	0.2863		-0.3901	-1.0212	0.2184
0.025	-0.5918	0.475		0.5474	0.0972	0.8331		0.3516	0.0211	0.6632		0.1633	-0.2807	0.5335		0.0205	-0.6307	0.5193		-0.2652	-0.8536	0.3149		0.0142	-0.5478	0.3745
0.0156	-0.5754	0.3662		-0.4418	-15.022	0.4684		-0.0611	-0.5474	0.3779		0.5108	0.2634	0.7069		0.5178	0.282	0.7297		-0.0527	-0.535	0.3477		-0.515	-1.1264	0.0224
-0.5212	-1.1165	0.0724		-0.422	-10.189	0.0984		0.3516	-0.0938	0.6613		-0.2907	-0.9044	0.2901		0.1989	-0.1735	0.5357		-0.0608	-0.784	0.3339		-0.562	-1.1886	-0.0354
-0.4906	-1.2081	0.0897		0.06	-0.4181	0.55		0.2325	-0.17	0.5322		0.2721	-0.0752	0.5819		-0.0647	-0.6935	0.4848		-0.1058	-0.717	0.2497		-0.0678	-0.6397	0.3894
0.5445	0.2754	0.725		-0.466	-11.863	0.0556		-0.0521	-0.7055	0.4366		0.443	0.0911	0.7197		-0.4838	-1.1036	0.0355		-0.2899	-0.9132	0.1744		0.2216	-0.2015	0.6464
0.0302	-0.4855	0.3959		0.3693	-0.2027	0.7964		0.2873	0.0388	0.5959		0.321	0.0119	0.6087		0.359	-0.0781	0.6818		-0.2682	-0.8651	0.2095		-0.3093	-1.0171	0.4565
0.0868	-0.421	0.578		0.484	0.0376	0.8195		0.1845	-0.4036	0.6131		0.2658	-0.1005	0.5631		0.2448	-0.1677	0.6246		-0.1821	-0.7379	0.4011		0.1007	-0.4307	0.5932
-0.2521	-0.8855	0.2414		-0.0358	-0.5967	0.4109		0.275	-0.1668	0.5457		-0.0201	-0.6184	0.5019		-0.176	-0.7542	0.4151		-0.3844	-1.2242	0.2655		0.1462	-0.5321	0.527
0.3765	-0.0541	0.6801		0.4163	0.2369	0.633		0.2618	-0.1122	0.6235		-0.0203	-0.5872	0.4452		-0.2685	-0.9052	0.2708		0.0498	-0.4886	0.502		0.4028	0.0331	0.7061
0.3002	-0.1424	0.6069		0.3084	-0.3264	0.7437		0.001	-0.4257	0.3897		-0.1074	-0.808	0.4251		0.1243	-0.4174	0.4993		0.117	-0.3761	0.4913		0.3481	-0.0366	0.6643
0.1828	-0.1372	0.4756		0.0977	-0.4715	0.5601		0.4115	-0.0732	0.7535		0.2265	-0.2682	0.6289		-0.3642	-0.9334	0.1781		-0.0331	-0.5893	0.365		0.1025	-0.4904	0.5662
0.1153	-0.5298	0.4606		-0.031	-0.5082	0.4501		0.1847	-0.0298	0.4012		0.4147	0.0125	0.72		-0.0372	-0.4835	0.4166		-0.0056	-0.5335	0.392		0.0318	-0.3349	0.3368
0.5345	0.3134	0.7169		-0.1235	-0.6175	0.3756		0.1271	-0.3857	0.5288		0.2365	-0.1228	0.5493		0.3208	-0.1623	0.6155		0.2736	-0.2153	0.5681		0.199	-0.2672	0.6747
0.5165	0.257	0.7497		0.5705	0.2284	0.8229		0.385	0.1465	0.6474		-0.09	-0.5598	0.2773		0.0395	-0.5115	0.5651		0.246	-0.106	0.5622		0.0043	-0.4159	0.4756
0.2201	-0.2142	0.5617		0.736	0.4844	0.9096		0.43	0.1741	0.6678		-0.0114	-0.4444	0.4572		-0.3107	-0.8568	0.2022		-0.1752	-0.7864	0.345		0.2756	-0.2637	0.7542
-0.9748	-1.6749	-0.325						0.6663	0.4673	0.838		0.2342	-0.241	0.6227		0.0312	-0.3182	0.3682		0.0523	-0.4408	0.448		0.2176	0.0107	0.4036
-0.2803	-1.0136	0.2631						-0.1829	-0.7931	0.3145		0.2716	-0.2784	0.6412		-0.4001	-1.8298	0.5532		-0.0394	-0.6272	0.4221		0.7843	0.5012	1
-0.0951	-0.6029	0.3504						-0.1141	-0.7246	0.4379		0.0619	-0.4474	0.4302		-0.0913	-0.5584	0.3344		0.2586	-0.2358	0.6463		0.0923	-0.4385	0.4771
-0.2735	-0.9314	0.2376						0.2424	-0.0026	0.4464		0.2473	-0.3307	0.6455		-0.1061	-0.8623	0.3386		0.6784	0.4722	0.8404		-0.128	-0.7038	0.2615
-0.5365	-1.0981	-0.0598						0.1748	-0.252	0.5484		0.0113	-0.5173	0.5152		0.2021	-0.3488	0.6056		-0.598	-1.2035	-0.0194		0.7051	0.4457	0.8746
-0.5968	-1.2073	-0.0436						0.6148	0.258	0.9081		0.4205	0.0298	0.7303		-0.0764	-0.5597	0.3124		0.6688	0.4461	0.8806		-0.1452	-0.6509	0.2431
-0.5638	-1.3789	0.1495						0.2155	-0.3379	0.6351		0.257	-0.2265	0.6807		0.0581	-0.3706	0.4194		-0.1741	-0.7656	0.2555		0.4868	0.2605	0.7217
0.2229	-0.2452	0.5535						0.1799	-0.2365	0.5305		0.4032	0.1722	0.6062		-0.0182	-0.561	0.4047		0.1662	-0.0634	0.4056		0.2076	-0.3688	0.573
0.4305	0.0391	0.7034						-0.5018	-1.0882	0.0585		0.0932	-0.4136	0.5977		0.1019	-0.3953	0.4563		-0.25	-0.7955	0.2783		0.662	0.4051	0.8846
-0.0657	-0.5818	0.2722						0.1735	-0.1623	0.4734		0.3505	-0.1956	0.6829		-0.0596	-0.6216	0.4027		-0.2483	-0.9596	0.2261		0.8045	0.5809	1
-0.0688	-0.6376	0.4057						0.251	-0.1314	0.5417		0.527	0.2854	0.7482		0.0543	-0.4402	0.5149		0.2745	0.0092	0.4909		-0.0493	-0.578	0.3635
0.6336	0.452	0.8007						0.0039	-0.6466	0.5213		0.3932	-0.153	0.7556		-0.1334	-0.8173	0.3624		0.3126	0.0307	0.5383		-0.5294	-1.228	0.0173
0.313	-0.1007	0.6206						-0.04	-0.5421	0.438		0.3923	-0.0883	0.7391		0.0518	-0.2874	0.357		0.2864	0.0151	0.5459		0.5047	0.3131	0.7179
0.4408	0.1865	0.6278						0.026	-0.4531	0.4554		-0.0921	-0.6134	0.4163		0.0642	-0.3494	0.4654		-0.3373	-0.9282	0.2022		-0.0827	-0.6482	0.3538
0.1027	-0.4337	0.5135						0.297	-0.0685	0.6128		0.1148	-0.4934	0.5702		-1.0987	-2.6515	0.064		0.1704	-0.4577	0.5428		-0.3619	-1.0072	0.113
0.2472	-0.3785	0.6432						0.0842	-0.4044	0.5069		-0.0861	-0.665	0.4257		-0.1257	-0.6298	0.2914		0.1905	-0.1888	0.5736		-0.3498	-0.9999	0.1801
0.3877	0.0079	0.7102						0.0302	-0.6016	0.3876		0.0598	-0.4363	0.4473		0.2457	-0.0743	0.5703		0.2274	-0.4051	0.6612		-0.29	-0.714	0.2566
0.3951	0.189	0.6061						-0.1759	-0.6455	0.1391		-0.0064	-0.5391	0.3722		-0.1674	-0.6943	0.3376		0.2753	-0.2527	0.6907		0.1102	-0.3589	0.4678
-0.7429	-1.5879	-0.1517						0.0556	-0.4906	0.4716		0.016	-0.3882	0.3687		0.4991	0.224	0.7568		0.3821	0.1196	0.5852		0.1104	-0.4383	0.5428
-0.1692	-0.6377	0.2416						0.3521	-0.0643	0.7016		0.273	-0.2338	0.5902		-0.2094	-0.7792	0.3465		0.3264	-0.0496	0.635		0.1097	-0.3434	0.5035
0.3914	0.0587	0.6634						0.2821	-0.0707	0.589		-0.2226	-0.8431	0.3087		0.6323	0.415	0.8478		0.0056	-0.5289	0.4734		-0.3645	-0.8679	0.198
-0.2461	-0.8795	0.3415						0.703	0.4861	0.876		0.0697	-0.5597	0.5422		-0.0118	-0.6351	0.4919		-0.0239	-0.5552	0.433		-0.1106	-0.656	0.2767
-0.3875	-1.219	0.201						0.3638	-0.1343	0.6645		-0.1611	-0.7055	0.3291		0.0392	-0.5174	0.422		0.6771	0.5298	0.8469		0.9302	0.7473	1
-0.463	-1.4061	0.1873						0.3692	-0.1274	0.7862		0.1519	-0.1833	0.457		0.0622	-0.4727	0.5932		0.1947	-0.0374	0.4202		0.1025	-0.341	0.467
-0.1756	-0.7584	0.306						-0.5246	-1.0951	0.0364		-0.3386	-0.8433	0.2309		0.179	-0.2213	0.5498		0.0493	-0.5568	0.4237		-0.5196	-1.0358	-0.1117
-0.377	-0.979	0.2						0.2034	-0.1676	0.4739		0.6522	0.4112	0.8721		0.1818	-0.0259	0.4219		0.2321	-0.3248	0.6186		0.5968	0.2513	0.8719
-0.3324	-0.8956	0.1549						0.432	0.2139	0.6459		0.0881	-0.4072	0.4018		-0.2786	-1.6218	0.725		0.6633	0.4136	0.8726		-0.0982	-0.6717	0.2329
-0.397	-1.1836	0.0485						0.2101	-0.195	0.4882		0.1152	-0.3073	0.4844		0.2793	-0.158	0.5766		-0.2726	-0.7618	0.1573		0.0355	-0.4864	0.4985
-0.1838	-0.8391	0.4056						-0.0372	-0.5888	0.4461		-0.271	-0.9804	0.276		0.2057	-0.1858	0.5253		0.7458	0.5265	0.924		0.0077	-0.5167	0.4494
-0.4946	-1.1808	0.0647						0.0996	-0.3663	0.4583		0.2128	-0.1608	0.5306		0.0289	-0.4182	0.3729		-0.3355	-0.7816	0.1276		0.5888	0.1087	0.8822
-0.4407	-1.0224	0.139						0.6123	0.3761	0.8188		0.3097	0.0134	0.6225		0.5004	0.2692	0.7174		0.3348	0.0436	0.5808		0.4592	0.0462	0.7642
-0.4437	-0.976	0.067						0.2986	-0.1765	0.5887		0.2767	-0.2167	0.6158		-0.086	-0.6226	0.3475		0.0734	-0.2959	0.3663		-0.2808	-0.8623	0.2527
-0.4178	-1.0857	0.1754						0.1809	-0.1903	0.4927		-0.3582	-1.0479	0.2445		0.236	-0.2264	0.6775		-0.2416	-0.9883	0.3927		-0.5937	-1.2929	-0.0555
-0.4726	-1.1728	0.1254						-0.1259	-0.6848	0.3488		0.2509	-0.1252	0.6125		0.6785	0.4756	0.8463		0.2833	0.0614	0.5338		0.288	-0.2023	0.7631
-0.3502	-0.9794	0.2183						-0.3553	-0.8938	0.1727		0.5066	0.1638	0.8465		0.3907	-0.0149	0.7143		0.228	-0.0156	0.4259		-0.0784	-0.5766	0.3092
-0.9088	-1.7255	-0.0546						-0.4176	-0.9302	0.1367		0.126	-0.3119	0.4428		0.1988	-0.2245	0.5643		-0.0473	-0.6059	0.376		-0.2068	-0.8668	0.3635
-0.2746	-0.818	0.1907						-0.1318	-0.5772	0.3063		0.2878	-0.0278	0.6034		0.4325	0.1616	0.6031		-0.1759	-0.643	0.2338		-0.2479	-0.8281	0.2445
-0.2528	-0.8704	0.2664						-0.235	-0.809	0.2817		0.1537	-0.2787	0.5035		0.4247	-0.0275	0.823		0.0885	-0.4621	0.4562		-0.044	-0.5729	0.3979
-0.4301	-1.0391	0.09						-0.0964	-0.4646	0.2825		0.0867	-0.5357	0.5011		0.2109	-0.5506	0.6768		-0.3435	-1.0649	0.1172		0.2587	-0.2477	0.6083
-0.2831	-1.0701	0.2017						0.0639	-0.5179	0.413		0.4061	-0.0302	0.7649		0.2784	-0.1129	0.631		0.1957	-0.2441	0.5612		0.1721	-0.2593	0.5136
-0.6413	-1.2007	-0.1226						-0.0191	-0.5652	0.4901		0.3333	-0.2117	0.7285		0.2802	-0.2613	0.6683		0.1193	-0.3546	0.4906		0.0535	-0.5541	0.4998
-0.3509	-0.9789	0.1017						-0.11	-0.5176	0.2746		0.4439	0.0501	0.7547		0.2854	-0.1224	0.5674		0.2598	-0.2758	0.733		0.412	0.14	0.6063
0.2266	-0.2388	0.5133						-0.0598	-0.6837	0.4103		0.3909	0.06	0.7446		0.1265	-0.3767	0.529		-0.0819	-0.7302	0.4172		-0.0397	-0.7138	0.5676
0.2116	-0.1896	0.4727						0.5219	0.269	0.7504		-0.2063	-0.8056	0.3559		0.4079	-0.0434	0.711		0.2772	-0.214	0.7287		0.3415	-0.1203	0.7079
-0.6021	-1.3081	0.0985						-0.0816	-0.6842	0.2955		0.0972	-0.376	0.5076		0.3631	-0.0686	0.722		0.0808	-0.4458	0.5125		-0.3974	-0.9775	0.1853
-0.5532	-1.3799	-0.0027						-0.2176	-0.7782	0.2418		0.0275	-0.3129	0.4335		0.1548	-0.3891	0.4993		-0.3006	-0.8725	0.2076		-0.2961	-0.8586	0.184
-0.3536	-0.9995	0.225						0.0169	-0.5424	0.4448		0.2329	-0.14	0.548		0.6253	0.4264	0.8125		0.1906	-0.3045	0.5904		0.1935	-0.309	0.5637
-0.4409	-1.0395	0.1542						0.0607	-0.3473	0.4207		0.1915	-0.3011	0.557		0.0417	-1.451	0.8286		0.2226	-0.432	0.6406		-0.1558	-0.7736	0.2931
-0.7603	-1.5482	-0.0725						-0.1366	-0.7017	0.3702		0.1855	-0.2859	0.5218		0.0699	-0.3693	0.4496		-0.396	-1.0096	0.0615		0.2737	-0.1441	0.554
-0.8283	-1.6532	-0.0938						0.0515	-0.3829	0.4081		0.1196	-0.4173	0.4974		0.2719	-0.1762	0.5988		0.303	0.0535	0.4919		-0.0866	-0.6864	0.3587
-0.3214	-0.9103	0.1715						-0.1479	-0.7867	0.4067		-0.0771	-0.6435	0.3585		-0.1479	-0.6626	0.376		-0.1017	-0.6805	0.2408		-0.0705	-0.6099	0.4484
0.5479	0.3128	0.7628						-0.1285	-0.7601	0.4462		0.0473	-0.4561	0.4516		0.0209	-0.5116	0.4465		-0.4369	-1.1419	0.1438		0.1628	-0.1913	0.4843
0.2541	0.0147	0.5253						0.303	-0.173	0.651		0.5879	0.423	0.7976		0.0545	-0.43	0.3541		0.3294	0.099	0.5212		-0.035	-0.4875	0.3028
-0.3845	-1.0019	0.144						-0.0368	-0.6412	0.4197		0.4056	-0.0249	0.7098		0.0967	-0.2639	0.3903		0.2053	-0.2136	0.5161		-0.0626	-0.53	0.3451
0.0084	-0.5006	0.4039						0.4488	-0.0681	0.747		0.3401	-0.1905	0.7085		-0.0879	-0.9751	0.4165		0.1397	-0.3081	0.4347		0.0149	-0.6584	0.4979
-0.6056	-1.5738	0.0952						0.0311	-0.3477	0.4816		0.3172	-0.041	0.586		0.0443	-0.501	0.4228		-0.2481	-0.7003	0.1515		0.238	-0.1934	0.5806
-0.3383	-1.0817	0.2505						-0.11	-0.7236	0.3563		0.2758	-0.074	0.5691		0.0491	-1.3362	0.7757		0.1849	-0.2748	0.6716		0.3118	-0.0846	0.6406
-0.0767	-0.6607	0.2662						0.1006	-0.4215	0.6331		0.1395	-0.5334	0.6275		-0.006	-0.4996	0.3706		0.0782	-0.4323	0.4409		-0.0079	-0.5954	0.4148
0.0095	-0.6152	0.3883						-0.0826	-0.635	0.3182						0.7063	0.4429	0.8794		-0.4513	-1.0663	0.0255		0.2789	-0.0808	0.5673
-0.3486	-0.9384	0.2284						-0.0313	-0.552	0.4342						0.302	-0.1131	0.6079		-0.0417	-0.8128	0.4754		-0.2152	-0.8257	0.3297
-0.3021	-1.4747	0.3544						0.2843	-0.1273	0.6468						0.0361	-0.4803	0.4359		0.3999	0.1714	0.6741		0.1925	-0.5534	0.6033
-0.3285	-1.1547	0.2083						0.3364	-0.0026	0.6162						0.2339	-0.24	0.6384		0.2302	-0.2772	0.6235		0.086	-0.6049	0.6389
-0.3332	-0.9781	0.1866						0.2574	-0.234	0.6253						0.2745	0.1061	0.4808		0.2035	-0.2556	0.5551		0.2649	-0.1848	0.5439
-0.4622	-1.3506	0.0928						0.3039	-0.1156	0.6632						0.2581	-0.0926	0.5551		0.4383	0.1149	0.7204		0.125	-0.4064	0.5266
-0.5187	-1.377	0.1262						0.0299	-0.5454	0.405						-0.9617	-2.3699	0.1074		0.3159	-0.0915	0.6155		-0.068	-0.6436	0.3033
-0.4599	-1.4071	0.1319						0.5847	0.3239	0.8137						-0.0872	-0.6782	0.383		0.2636	-0.021	0.4853		0.1633	-0.2073	0.4759
-0.0577	-0.6965	0.4662						-0.5555	-1.2761	0.0104						0.5073	-0.0775	0.8771		-0.0439	-0.8263	0.4023		-0.0343	-0.5481	0.3753
0.0569	-0.3615	0.3828						0.3477	-0.0935	0.6593						0.3757	-0.0125	0.6806		0.5699	0.3433	0.8006		-0.1117	-0.802	0.3639
-0.3742	-1.2564	0.3708						0.2864	-0.2212	0.686						0.664	0.4336	0.8352		0.2789	-0.092	0.6115		-0.1827	-0.517	0.208
-0.212	-0.9525	0.2733						0.2401	-0.2774	0.6642						0.2047	-0.2713	0.6626		0.335	-0.0683	0.6996		-0.3739	-0.8908	0.051
0.4857	0.1241	0.7595						-0.1868	-0.721	0.2538						0.3209	0.145	0.5503		0.3268	-0.0718	0.6293		0.3551	-0.1195	0.7465
-0.0337	-0.4572	0.3728						0.2462	-0.195	0.5781						-0.0637	-1.3555	0.6617		0.1646	-0.3308	0.5912		-0.4014	-1.1009	0.0794
-0.1893	-0.7538	0.4251						0.4602	0.0961	0.7344						0.022	-0.8066	0.5811		-0.2436	-0.9974	0.2777		0.2042	-0.2191	0.5838
0.3376	-0.1371	0.6445						0.0178	-0.5733	0.4997						-0.1589	-0.719	0.357		0.209	-0.1944	0.5741		0.3985	0.0203	0.6812
0.4364	0.2046	0.6391						0.1829	-0.2799	0.5218						0.0344	-0.793	0.5588		0.0498	-0.2752	0.4704		-0.3847	-1.0416	0.0571
0.3031	-0.0011	0.6491						0.3602	-0.0085	0.677						0.0589	-0.4223	0.4424		-0.3219	-0.8822	0.1664		-0.2343	-0.7458	0.1766
0.3343	-0.0791	0.6921						0.3328	-0.1365	0.6815						0.145	-0.2236	0.464		0.106	-0.3924	0.4796		0.2008	-0.193	0.5215
0.6185	0.3987	0.8274						0.2002	-0.1596	0.5331						-0.8451	-2.1333	0.3405		-0.0243	-0.4962	0.4228		-0.214	-0.7471	0.1672
0.6037	0.3589	0.8341						0.0194	-0.5961	0.5309						0.2489	-0.1915	0.7155		0.2227	-0.2117	0.5609		0.0375	-0.4442	0.3648
0.4368	0.096	0.7537						0.1055	-0.4155	0.4563						0.6804	0.3204	0.9591		0.3278	-0.2043	0.6396		0.1805	-0.3546	0.6521
-1.0202	-1.8216	-0.4065						0.4217	0.0106	0.7454						0.4735	0.2183	0.6667		-0.4315	-1.1711	0.1897		0.3972	-0.088	0.7139
-0.3711	-1.004	0.0942						-0.1653	-0.7672	0.5114						0.0702	-0.3234	0.4448		0.1172	-0.4498	0.4766		-0.1205	-0.7377	0.3242
0.2769	-0.1572	0.6611						0.0837	-0.2888	0.3931						-1.4008	-2.8698	-0.0129		-0.0523	-0.7415	0.3373		0.1113	-0.5793	0.5241
-0.3678	-0.9602	0.223						0.2534	-0.2058	0.6226						0.4773	0.1046	0.8297		0.2766	-0.1105	0.6066		0.0289	-0.3846	0.3661
0.1	-0.2719	0.4273						0.1486	-0.2939	0.5738						0.4429	0.2346	0.6044		0.0962	-0.3291	0.3994		-0.1674	-0.66	0.3468
0.0208	-0.4843	0.4193						0.0907	-0.4389	0.4785						0.5141	0.2771	0.716		0.4872	0.2395	0.7073		0.0891	-0.3882	0.5318
0.4688	0.1456	0.7335						0.4202	0.1557	0.6289						0.531	-0.0307	0.8738		0.4868	0.2462	0.6975		0.0745	-0.4446	0.4877
0.5599	0.3406	0.7531						0.3634	-0.049	0.7407						0.3083	0.0682	0.5173		0.2526	-0.0853	0.5586		0.0775	-0.4895	0.4991
0.5915	0.3467	0.7642						0.2401	-0.2088	0.6242						0.3003	0.0291	0.5483		0.2923	0.0821	0.5264		-0.0006	-0.5071	0.5031
0.5193	0.0946	0.7857						-0.421	-1.054	0.0731						-0.5239	-1.7357	0.3773		0.4489	0.2571	0.669		-0.3003	-0.8921	0.2359
0.4075	0.0865	0.7478						0.1502	-0.3144	0.504						0.264	-0.2438	0.5767		-0.0475	-0.7621	0.4062		0.1845	-0.1484	0.418
0.4272	-0.0252	0.7395						0.3084	0.1185	0.5566						-0.1439	-1.6192	0.551		-0.0061	-0.4393	0.3989		-0.12	-0.6185	0.3384
0.5671	0.3374	0.7589						0.3729	-0.0445	0.7017						0.5363	0.1173	0.8522		0.2267	-0.1447	0.5166		-0.1985	-0.7904	0.294
-0.4995	-1.2117	-0.0488						-0.1558	-0.6605	0.2963														-0.039	-0.5995	0.4518
-0.0035	-0.453	0.4547						0.1706	-0.3105	0.5666														-0.1198	-0.6292	0.3952
0.6405	0.4599	0.837						0.5817	0.3101	0.8121														0.3344	-0.0916	0.65
0.0772	-0.5918	0.5013						0.1402	-0.2365	0.4612														0.1392	-0.4469	0.5289
0.4908	0.2555	0.705						0.0422	-0.3595	0.4312														0.2791	-0.2088	0.6329
0.0906	-0.3162	0.3729						-0.1347	-0.6743	0.4373														-0.0262	-0.5097	0.3373
0.0547	-0.4124	0.4079						-0.5607	-1.4015	0.0768														-0.1433	-0.6644	0.2419
0.1656	-0.2375	0.4444						-0.1773	-0.9046	0.2987														0.536	0.277	0.71
-0.1523	-0.8332	0.334						0.5697	0.3673	0.7713														0.2652	-0.2155	0.6222
-0.0878	-0.6288	0.3172						-0.1779	-0.877	0.3611														-0.0978	-0.6332	0.3647
-0.1298	-0.6799	0.267						-0.2247	-0.8766	0.3598														-0.0505	-0.4959	0.29
0.2099	-0.1571	0.4598						-0.0283	-0.6043	0.4298														-0.0819	-0.4175	0.3015
0.1013	-0.3838	0.4653						0.1389	-0.4676	0.5431														0.2907	-0.2234	0.7078
0.6256	0.3987	0.831						-0.2034	-0.8745	0.4516														-0.2777	-0.8393	0.2892
-0.0968	-0.5376	0.2511						0.137	-0.3484	0.423														0.0117	-0.5408	0.4769
0.5282	0.2624	0.7696						-0.2834	-0.981	0.2691														0.4117	0.0022	0.6963
-0.0678	-0.6142	0.2489						0.5192	0.289	0.7424														-0.1789	-0.9116	0.3176
-0.0306	-0.5477	0.4016						0.1104	-0.2694	0.436														-0.1819	-0.9319	0.3711
0.0899	-0.4721	0.5405						0.5379	0.2871	0.7772														0.355	0.0801	0.598
0.0058	-0.6183	0.4633						-0.0339	-0.6006	0.4239														-0.1105	-0.9927	0.4667
-0.1307	-0.6951	0.3518						0.4225	0.0642	0.7381														0.0275	-0.4546	0.4352
-0.1744	-0.8263	0.3162						0.2168	-0.2733	0.5494														-0.1249	-0.7965	0.3478
0.0482	-0.4054	0.538						0.5607	0.3622	0.7832														0.0171	-0.6036	0.4462
0.2475	-0.0667	0.4662						0.5011	0.212	0.7216														-0.0144	-0.4945	0.35
0.5551	0.3284	0.7627						0.18	-0.242	0.5544														0.1254	-0.3149	0.6478
-0.1769	-0.6851	0.2402						-0.2352	-0.9038	0.1999														0.1759	-0.3253	0.5606
0.6247	0.4146	0.8219						-0.498	-1.0484	0.1107														-0.1267	-0.7632	0.3705
0.5049	0.2291	0.7077						0.1653	-0.3719	0.514														-0.0306	-0.7534	0.473
0.6367	0.4282	0.8025						-0.2219	-0.7253	0.172														0.0337	-0.3674	0.3155
0.2177	-0.2669	0.6623						-0.3822	-1.0788	0.1978														-0.0023	-0.5731	0.3697
0.5255	0.0833	0.8379						0.0346	-0.4787	0.4551														-0.0263	-0.5633	0.3883
0.55	0.0564	0.9005						0.1882	-0.2173	0.4768														0.0743	-0.3622	0.3984
0.4271	0.2147	0.6734						0.1829	-0.3379	0.521														0.1083	-0.2871	0.428
-0.6833	-1.3488	-0.1937						0.4711	0.1057	0.8034														0.0961	-0.3997	0.4914
-0.1715	-0.8621	0.315						0.1146	-0.4577	0.5518														-0.0948	-0.9688	0.4245
0.4324	0.0082	0.7416						0.3464	0.1099	0.5506														0.2402	-0.2471	0.5594
-0.0617	-0.6561	0.3503						0.1733	-0.3893	0.5116														-0.0761	-0.541	0.3274
0.6277	0.4441	0.8033						0.296	-0.3351	0.6302														-0.1321	-0.6055	0.2334
0.4701	0.2507	0.6578						0.1745	-0.3112	0.5121														0.1927	-0.175	0.5302
0.5686	0.3208	0.8038						-0.1322	-0.8266	0.3311														0.1673	-0.1633	0.4786
0.5519	0.2923	0.7393						-0.0601	-0.5549	0.3511														0.0545	-0.3926	0.4468
0.6055	0.3809	0.7905						0.0081	-0.5436	0.363														0.2692	-0.1726	0.5943
-0.6978	-1.4978	-0.0266						0.4251	-0.007	0.7707														0.1024	-0.3146	0.5132
-0.127	-0.6242	0.341						0.0164	-0.4937	0.4455														0.1589	-0.4021	0.5936
0.6025	0.4239	0.8013						0.3503	0.0827	0.5821														0.039	-0.3263	0.389
-0.0502	-0.5706	0.4025						-0.327	-0.9521	0.1459														0.2462	-0.2656	0.6324
0.2619	-0.3164	0.6765						0.3661	-0.044	0.7267														0.0902	-0.4822	0.5279
0.4866	0.1009	0.8258						0.1391	-0.3475	0.5936														0.0834	-0.2118	0.3941
0.5093	0.0953	0.8002						0.2234	-0.2338	0.5451														0.1357	-0.0528	0.3479
0.4684	0.2181	0.6904						0.0248	-0.5402	0.3866														0.1896	-0.2937	0.6556
-0.6552	-1.4796	-0.1498						0.035	-0.3827	0.3842														-0.5231	-1.3152	0.0918
-0.0157	-0.5216	0.4063						-0.254	-0.8219	0.1752														0.7384	0.4996	0.9403
0.5571	0.3027	0.768						-0.0412	-0.7028	0.5004														-0.1236	-0.6252	0.319
0.1448	-0.3023	0.5595						0.1249	-0.5038	0.5395														0.664	0.4157	0.9091
0.6599	0.4067	0.8307						-0.013	-0.4388	0.361														0.358	-0.1843	0.7908
0.6892	0.4766	0.8839						0.1211	-0.3824	0.602														0.7918	0.5491	1
0.635	0.3966	0.8181						0.4039	0.0168	0.7144														0.7969	0.5106	1
-0.5117	-1.1103	0.0724						0.0385	-0.4883	0.4921														-0.227	-0.9352	0.3498
-0.1761	-0.7252	0.3841						0.1725	-0.2304	0.4285														-0.6301	-1.3631	0.0729
0.2364	-0.3192	0.6279						0.3262	-0.1135	0.6462														0.3532	-0.243	0.7617
-0.0955	-0.7193	0.3805																						-0.2751	-0.9121	0.36
0.4899	0.2714	0.7069																						-0.2388	-0.825	0.3677
-0.9101	-1.81	-0.3226																						-0.0971	-0.8732	0.5336
-0.3158	-0.8981	0.2818																						-0.1253	-0.8295	0.3774
0.0312	-0.4836	0.4684																						0.0173	-0.4322	0.3972
-0.2361	-0.8839	0.3539																						-0.0577	-0.6144	0.4109
0.5127	0.2232	0.7126																						-0.1634	-0.8227	0.2653
-0.984	-1.9013	-0.3561																						0.1269	-0.3044	0.5535
-0.3242	-1.1701	0.1868																						-0.0584	-0.6339	0.3166
0.0362	-0.4532	0.4514																						-0.0009	-0.4099	0.3777
-0.2414	-0.7374	0.2825																						0.1107	-0.3854	0.5585
-0.5449	-1.338	0.0588																						-0.2076	-0.9007	0.2339
0.1076	-0.3288	0.53																						0.3345	-0.0772	0.6999
0.6006	0.3659	0.7783																						0.397	0.1687	0.5909
0.0272	-0.581	0.4861																						-0.0187	-0.6527	0.4417
0.2955	-0.0512	0.614																						0.1418	-0.3801	0.544
-0.686	-1.5135	-0.046																						-0.3861	-0.9682	0.0186
-0.1272	-0.7277	0.3048																						0.3225	-0.0763	0.7051
-0.1998	-0.7485	0.2473																						0.0262	-0.614	0.4869
0.5822	0.2039	0.823																						-0.1827	-0.8903	0.259
-0.1965	-0.6835	0.2862																						-0.5334	-1.1096	0.0643
																								-0.4829	-1.1225	0.0647
																								0.129	-0.341	0.4538
																								-0.5147	-1.1769	-0.0107
																								-0.2269	-0.7579	0.2161
																								-0.1488	-0.7081	0.281
																								-0.4016	-0.8491	0.1615
																								-0.5172	-1.1678	0.0412
																								-0.2801	-0.8553	0.1392
																								0.0957	-0.5174	0.5342
																								-0.0094	-0.4227	0.3789
																								0.5747	0.3586	0.788
																								0.614	0.3905	0.8291
																								-0.2256	-0.8641	0.2335
																								-0.5929	-1.2392	-0.0415
																								0.2811	-0.0921	0.5901
																								-0.3333	-0.8945	0.1886
																								-0.293	-0.8755	0.2008
																								-0.4279	-1.0105	0.195
																								0.1339	-0.4054	0.4682
																								-0.0328	-0.5871	0.4345
																								-0.3567	-0.7703	0.0434
																								-0.3001	-0.7108	0.133
																								0.457	0.216	0.6659
																								0.1237	-0.2925	0.4093
																								-0.1226	-0.5899	0.3126
																								0.2931	-0.2602	0.6961
																								0.0927	-0.4048	0.535
																								-0.0348	-0.6604	0.3986
																								-0.0167	-0.4746	0.4674
																								0.2922	-0.0692	0.6473
																								0.3231	-0.0643	0.618
																								-0.0638	-0.592	0.3532
																								-0.8208	-1.5569	-0.2165
																								0.0862	-0.4363	0.5009
																								-0.0599	-0.4997	0.4117
																								-0.4976	-0.9987	0.0047
																								-0.392	-1.0575	0.1674
																								0.0099	-0.4454	0.4729
																								0.1428	-0.2054	0.5828
																								0.1422	-0.2673	0.5447
																								-0.2891	-0.7758	0.1924
																								-0.0104	-0.4247	0.4653
																								-0.1357	-0.7757	0.4338
																								-0.0804	-0.5726	0.3529
																								0.5052	0.2773	0.7168
																								0.8634	0.6713	0.961
																								-0.3405	-0.8674	0.1177
																								-0.8857	-1.5537	-0.2124
																								0.5082	0.2699	0.7652
																								-0.2895	-0.8138	0.1046
																								-0.464	-1.0928	0.0817
																								-0.526	-1.2383	-0.0015
																								-0.3295	-0.9493	0.1882
																								-0.7966	-1.3575	-0.1686
																								0.4207	0.1042	0.741
																								-0.4803	-1.0965	-0.0018
																								-0.3944	-1.034	0.118
																								-0.369	-0.8797	0.1319
																								-0.1118	-0.6564	0.3755
																								0.0896	-0.4076	0.5115
																								0.3311	-0.0127	0.6388
																								-0.1771	-0.7324	0.2071
																								-0.0175	-0.5709	0.4059
																								-0.5315	-1.1065	0.0331
																								-0.1912	-0.877	0.3219
																								0.5982	0.3815	0.8157
																								0.4832	0.1298	0.7681
																								0.0933	-0.3286	0.536
																								-0.3266	-0.9834	0.2413
																								-0.2709	-0.8751	0.1948
																								-0.0137	-0.519	0.3395
																								-0.177	-0.718	0.3951
																								0.4296	-0.0438	0.7429
