# Supplementary material for: Assessing Genetic Diversity for a Pre-Breeding Program in Piaractus mesopotamicus by SNPs and SSRs
Source: Genes (Basel). 2019 Aug 31;10(9):668. doi: 10.3390/genes10090668 (PMC6771149; doi:10.3390/genes10090668)
Supplement: Supplementary file 1 [file genes-10-00668-s001.zip › TableS5.xlsx]

## Sheet: PE2 SSR
Locus	PE2
Pm1	0.24
Pm3	0.31
Pm4	0.04
Pm5	0.19
Pm6	0.08
Pm9	0.12
Pm11	0.31
Pm13	0.16
All_loci	0.81

## Sheet: PE2 SNP
Table S5: Parentage exclusion probabilities of loci for SSR and SNP datasets (PE2)
Locus	PE2
1013_445	0.12
128_1801	0.04
1459_108	0.09
147_351	0.06
178_243	0.06
191_480	0.10
213_629	0.12
238_1041	0.06
239_1594	0.11
240_1549	0.10
260_818	0.12
271_399	0.02
30_132	0.06
348_245	0.09
379_275	0.07
391_875	0.12
417_302	0.04
41_428	0.01
437_455	0.01
43_831	0.04
455_315	0.11
458_2209	0.01
470_159	0.12
4_231	0.12
564_1273	0.11
579_153	0.09
585_507	0.10
5_660	0.10
627_936	0.08
83_761	0.01
857_201	0.06
87_172	0.08
All_loci	0.07
